# Supplementary material for: Spatial patterns of genetic diversity, community composition and occurrence of native and non-native amphipods in naturally replicated tributary streams
Source: BMC Ecol. 2016 Apr 26;16:23. doi: 10.1186/s12898-016-0079-7 (PMC4847240; doi:10.1186/s12898-016-0079-7)
Supplement: Supplementary file 1 — 10.1186/s12898-016-0079-7 The complete dataset on the community data, including a unique identification number for each stream (“nr”), the stream name (“stream_name”), the locality (“gemeinde”, political community), the coordinates (“x_koord” and “y_koord”) in the Swiss coordinate system, the upstream distance to the lake (“distance”, in m), the site being at Untersee or Obersee of Lake Constance (“lakepart”), the sampling day, month and year, the amphipod species identity (“species”) and the number of individuals of that species found (“individuals”). [file 12898_2016_79_MOESM1_ESM.txt]

Original raw data from Altermatt, Alther & MŠchler 2016. Spatial patterns of genetic diversity, community composition and occurrence of native and non-native amphipods in naturally replicated tributary streams. BMC Ecology.

Please do not use without citing the original article.

The dataset gives all data of the amphipod communities studied.

The dataset gives a unique identification number for each stream (nr), the stream_name, the locality (gemeinde, political community), the coordinates (x_koord and y_koord) in the Swiss coordinate system, the upstream distance to the lake, the site being at Untersee or Obersee of Bodensee (lakepart), the sampling day, month and year, the species identity and the number of individuals of that species found.


nr	stream_name	gemeinde	x_koord	y_koord	distance	lakepart	day	month	year	species	individuals
1	Speckbach	Steckborn	715113	280150	0	Untersee	10	4	2012	D_villosus	0
1	Speckbach	Steckborn	715136	280127	50	Untersee	10	4	2012	D_villosus	0
1	Speckbach	Steckborn	715188	280126	100	Untersee	10	4	2012	D_villosus	0
1	Speckbach	Steckborn	715479	280008	500	Untersee	10	4	2012	D_villosus	0
1	Speckbach	Steckborn	715828	279759	1000	Untersee	10	4	2012	D_villosus	0
2	Eschlibach	Berlingen	719998	281713	0	Untersee	3	4	2012	D_villosus	1
2	Eschlibach	Berlingen	720020	281669	50	Untersee	3	4	2012	D_villosus	0
2	Eschlibach	Berlingen	720037	281615	100	Untersee	3	4	2012	D_villosus	0
2	Eschlibach	Berlingen	719957	281294	500	Untersee	3	4	2012	D_villosus	0
2	Eschlibach	Berlingen	720750	280358	1000	Untersee	10	4	2012	D_villosus	0
3	Manebach	Salenstein	720885	281710	0	Untersee	3	4	2012	D_villosus	5
3	Manebach	Salenstein	720897	281679	50	Untersee	3	4	2012	D_villosus	0
3	Manebach	Salenstein	720940	281635	100	Untersee	3	4	2012	D_villosus	0
3	Manebach	Salenstein	721002	281296	500	Untersee	3	4	2012	D_villosus	0
3	Manebach	Salenstein	721411	280926	1000	Untersee	3	4	2012	D_villosus	0
4	Anderbach	Ermatingen	723340	281517	0	Untersee	28	3	2012	D_villosus	1
4	Anderbach	Ermatingen	723380	281507	50	Untersee	28	3	2012	D_villosus	0
4	Anderbach	Ermatingen	723431	281495	100	Untersee	28	3	2012	D_villosus	0
4	Anderbach	Ermatingen	723509	281158	500	Untersee	28	3	2012	D_villosus	0
4	Anderbach	Ermatingen	723349	280778	1000	Untersee	28	3	2012	D_villosus	0
5	Chastlerbach	TŠgerwilen	727997	280610	0	Untersee	28	3	2012	D_villosus	0
5	Chastlerbach	TŠgerwilen	727562	280578	50	Untersee	28	3	2012	D_villosus	0
5	Chastlerbach	TŠgerwilen	727514	280572	100	Untersee	28	3	2012	D_villosus	0
5	Chastlerbach	TŠgerwilen	727384	280267	500	Untersee	28	3	2012	D_villosus	0
5	Chastlerbach	TŠgerwilen	727435	279825	1000	Untersee	28	3	2012	D_villosus	0
6	Seebach	MŸnsterlingen	735559	277359	0	Obersee	10	4	2012	D_villosus	23
6	Seebach	MŸnsterlingen	735524	277337	50	Obersee	10	4	2012	D_villosus	0
6	Seebach	MŸnsterlingen	735498	277293	100	Obersee	10	4	2012	D_villosus	0
6	Seebach	MŸnsterlingen	735517	276930	500	Obersee	10	4	2012	D_villosus	0
6	Seebach	MŸnsterlingen	735808	276571	1000	Obersee	10	4	2012	D_villosus	0
7	Hornbach/Geuse	GŸttingen	739825	275070	0	Obersee	20	3	2012	D_villosus	0
7	Hornbach/Geuse	GŸttingen	739805	275013	50	Obersee	20	3	2012	D_villosus	0
7	Hornbach/Geuse	GŸttingen	739833	274974	100	Obersee	20	3	2012	D_villosus	0
7	Hornbach/Geuse	GŸttingen	739772	274594	500	Obersee	20	3	2012	D_villosus	0
7	Hornbach/Geuse	GŸttingen	739391	274414	1000	Obersee	20	3	2012	D_villosus	0
8	Aach	Romanshorn	745674	269105	0	Obersee	20	3	2012	D_villosus	0
8	Aach	Romanshorn	745607	269123	50	Obersee	20	3	2012	D_villosus	0
8	Aach	Romanshorn	745541	269102	100	Obersee	20	3	2012	D_villosus	0
8	Aach	Romanshorn	745224	269039	500	Obersee	20	3	2012	D_villosus	0
8	Aach	Romanshorn	744928	269053	1000	Obersee	20	3	2012	D_villosus	0
8	Aach	Romanshorn	742376	268291	5000	Obersee	13	4	2012	D_villosus	0
9	Imbersbach	Arbon	749334	265676	0	Obersee	16	3	2012	D_villosus	2
9	Imbersbach	Arbon	749266	265663	50	Obersee	16	3	2012	D_villosus	0
9	Imbersbach	Arbon	749223	265660	100	Obersee	16	3	2012	D_villosus	0
9	Imbersbach	Arbon	748908	265618	500	Obersee	16	3	2012	D_villosus	0
9	Imbersbach	Arbon	748521	265783	1000	Obersee	16	3	2012	D_villosus	0
10	Steinach	Steinach	751368	263326	0	Obersee	18	3	2012	D_villosus	0
10	Steinach	Steinach	751327	263306	50	Obersee	18	3	2012	D_villosus	0
10	Steinach	Steinach	751293	263272	100	Obersee	18	3	2012	D_villosus	0
10	Steinach	Steinach	751006	262977	500	Obersee	18	3	2012	D_villosus	0
10	Steinach	Steinach	750725	262565	1000	Obersee	18	3	2012	D_villosus	0
10	Steinach	Steinach	748755	259998	5000	Obersee	9	4	2012	D_villosus	0
11	Hornbach	Horn	752071	262806	0	Obersee	18	3	2012	D_villosus	3
11	Hornbach	Horn	752060	262754	50	Obersee	18	3	2012	D_villosus	0
11	Hornbach	Horn	752049	262702	100	Obersee	18	3	2012	D_villosus	0
11	Hornbach	Horn	751908	262352	500	Obersee	29	3	2012	D_villosus	0
11	Hornbach	Horn	751790	261897	1000	Obersee	29	3	2012	D_villosus	0
12	Goldach	Goldach	753617	261884	0	Obersee	21	3	2012	D_villosus	0
12	Goldach	Goldach	753581	261858	50	Obersee	21	3	2012	D_villosus	0
12	Goldach	Goldach	753542	261831	100	Obersee	21	3	2012	D_villosus	0
12	Goldach	Goldach	753205	261610	500	Obersee	21	3	2012	D_villosus	0
12	Goldach	Goldach	752787	261334	1000	Obersee	21	3	2012	D_villosus	0
12	Goldach	Goldach	750989	258652	5000	Obersee	9	4	2012	D_villosus	0
13	Seegraben	Staad	758635	261569	0	Obersee	21	3	2012	D_villosus	0
13	Seegraben	Staad	758684	261570	50	Obersee	21	3	2012	D_villosus	0
13	Seegraben	Staad	758733	261586	100	Obersee	21	3	2012	D_villosus	0
13	Seegraben	Staad	NA	NA	500	Obersee	NA	NA	NA	D_villosus	NA
13	Seegraben	Staad	760181	261301	1000	Obersee	13	4	2012	D_villosus	0
1	Speckbach	Steckborn	715113	280150	0	Untersee	23	5	2013	D_villosus	74
1	Speckbach	Steckborn	715136	280127	50	Untersee	23	5	2013	D_villosus	0
1	Speckbach	Steckborn	715188	280126	100	Untersee	23	5	2013	D_villosus	0
1	Speckbach	Steckborn	715479	280008	500	Untersee	23	5	2013	D_villosus	0
1	Speckbach	Steckborn	715828	279759	1000	Untersee	23	5	2013	D_villosus	0
2	Eschlibach	Berlingen	719998	281713	0	Untersee	28	5	2013	D_villosus	3
2	Eschlibach	Berlingen	720020	281669	50	Untersee	28	5	2013	D_villosus	0
2	Eschlibach	Berlingen	720037	281615	100	Untersee	28	5	2013	D_villosus	0
2	Eschlibach	Berlingen	719957	281294	500	Untersee	28	5	2013	D_villosus	0
2	Eschlibach	Berlingen	720750	280358	1000	Untersee	28	5	2013	D_villosus	0
3	Manebach	Salenstein	720885	281710	0	Untersee	28	5	2013	D_villosus	60
3	Manebach	Salenstein	720897	281679	50	Untersee	27	5	2013	D_villosus	3
3	Manebach	Salenstein	720940	281635	100	Untersee	27	5	2013	D_villosus	0
3	Manebach	Salenstein	721002	281296	500	Untersee	27	5	2013	D_villosus	0
3	Manebach	Salenstein	721411	280926	1000	Untersee	27	5	2013	D_villosus	0
4	Anderbach	Ermatingen	723340	281517	0	Untersee	18	7	2013	D_villosus	5
4	Anderbach	Ermatingen	723380	281507	50	Untersee	18	7	2013	D_villosus	0
4	Anderbach	Ermatingen	723431	281495	100	Untersee	3	6	2013	D_villosus	0
4	Anderbach	Ermatingen	723509	281158	500	Untersee	3	6	2013	D_villosus	0
4	Anderbach	Ermatingen	723349	280778	1000	Untersee	3	6	2013	D_villosus	0
5	Chastlerbach	TŠgerwilen	727997	280610	0	Untersee	18	7	2013	D_villosus	0
5	Chastlerbach	TŠgerwilen	727562	280578	50	Untersee	18	7	2013	D_villosus	0
5	Chastlerbach	TŠgerwilen	727514	280572	100	Untersee	18	7	2013	D_villosus	0
5	Chastlerbach	TŠgerwilen	727384	280267	500	Untersee	3	6	2013	D_villosus	0
5	Chastlerbach	TŠgerwilen	727435	279825	1000	Untersee	3	6	2013	D_villosus	0
6	Seebach	MŸnsterlingen	735559	277359	0	Obersee	6	8	2013	D_villosus	13
6	Seebach	MŸnsterlingen	735524	277337	50	Obersee	6	8	2013	D_villosus	36
6	Seebach	MŸnsterlingen	735498	277293	100	Obersee	6	8	2013	D_villosus	0
6	Seebach	MŸnsterlingen	735517	276930	500	Obersee	4	6	2013	D_villosus	0
6	Seebach	MŸnsterlingen	735808	276571	1000	Obersee	4	6	2013	D_villosus	0
7	Hornbach/Geuse	GŸttingen	739825	275070	0	Obersee	6	8	2013	D_villosus	37
7	Hornbach/Geuse	GŸttingen	739805	275013	50	Obersee	6	8	2013	D_villosus	0
7	Hornbach/Geuse	GŸttingen	739833	274974	100	Obersee	4	6	2013	D_villosus	0
7	Hornbach/Geuse	GŸttingen	739772	274594	500	Obersee	4	6	2013	D_villosus	0
7	Hornbach/Geuse	GŸttingen	739391	274414	1000	Obersee	4	6	2013	D_villosus	0
8	Aach	Romanshorn	745674	269105	0	Obersee	6	8	2013	D_villosus	1
8	Aach	Romanshorn	745607	269123	50	Obersee	6	8	2013	D_villosus	0
8	Aach	Romanshorn	745541	269102	100	Obersee	6	8	2013	D_villosus	0
8	Aach	Romanshorn	745224	269039	500	Obersee	8	6	2013	D_villosus	0
8	Aach	Romanshorn	744928	269053	1000	Obersee	8	6	2013	D_villosus	0
8	Aach	Romanshorn	742376	268291	5000	Obersee	8	6	2013	D_villosus	0
9	Imbersbach	Arbon	749334	265676	0	Obersee	7	8	2013	D_villosus	5
9	Imbersbach	Arbon	749266	265663	50	Obersee	7	8	2013	D_villosus	0
9	Imbersbach	Arbon	749223	265660	100	Obersee	4	6	2013	D_villosus	0
9	Imbersbach	Arbon	748908	265618	500	Obersee	4	6	2013	D_villosus	0
9	Imbersbach	Arbon	748521	265783	1000	Obersee	4	6	2013	D_villosus	0
10	Steinach	Steinach	751368	263326	0	Obersee	7	8	2013	D_villosus	1
10	Steinach	Steinach	751327	263306	50	Obersee	7	8	2013	D_villosus	0
10	Steinach	Steinach	751293	263272	100	Obersee	7	8	2013	D_villosus	0
10	Steinach	Steinach	751006	262977	500	Obersee	7	6	2013	D_villosus	0
10	Steinach	Steinach	750725	262565	1000	Obersee	7	6	2013	D_villosus	0
10	Steinach	Steinach	748755	259998	5000	Obersee	8	6	2013	D_villosus	0
11	Hornbach	Horn	752071	262806	0	Obersee	7	8	2013	D_villosus	9
11	Hornbach	Horn	752060	262754	50	Obersee	7	6	2013	D_villosus	0
11	Hornbach	Horn	752049	262702	100	Obersee	7	6	2013	D_villosus	0
11	Hornbach	Horn	751908	262352	500	Obersee	6	6	2013	D_villosus	0
11	Hornbach	Horn	751790	261897	1000	Obersee	6	6	2013	D_villosus	0
12	Goldach	Goldach	753617	261884	0	Obersee	6	5	2013	D_villosus	49
12	Goldach	Goldach	753581	261858	50	Obersee	6	5	2013	D_villosus	0
12	Goldach	Goldach	753542	261831	100	Obersee	6	5	2013	D_villosus	0
12	Goldach	Goldach	753205	261610	500	Obersee	16	5	2013	D_villosus	0
12	Goldach	Goldach	752787	261334	1000	Obersee	16	5	2013	D_villosus	0
12	Goldach	Goldach	750989	258652	5000	Obersee	15	5	2013	D_villosus	0
13	Seegraben	Staad	758635	261569	0	Obersee	15	5	2013	D_villosus	58
13	Seegraben	Staad	758684	261570	50	Obersee	15	5	2013	D_villosus	1
13	Seegraben	Staad	758733	261586	100	Obersee	15	5	2013	D_villosus	0
13	Seegraben	Staad	NA	NA	500	Obersee	NA	NA	2013	D_villosus	NA
13	Seegraben	Staad	760181	261301	1000	Obersee	15	5	2013	D_villosus	0
1	Speckbach	Steckborn	715113	280150	0	Untersee	10	4	2012	G_roeseli	6
1	Speckbach	Steckborn	715136	280127	50	Untersee	10	4	2012	G_roeseli	0
1	Speckbach	Steckborn	715188	280126	100	Untersee	10	4	2012	G_roeseli	0
1	Speckbach	Steckborn	715479	280008	500	Untersee	10	4	2012	G_roeseli	0
1	Speckbach	Steckborn	715828	279759	1000	Untersee	10	4	2012	G_roeseli	0
2	Eschlibach	Berlingen	719998	281713	0	Untersee	3	4	2012	G_roeseli	14
2	Eschlibach	Berlingen	720020	281669	50	Untersee	3	4	2012	G_roeseli	0
2	Eschlibach	Berlingen	720037	281615	100	Untersee	3	4	2012	G_roeseli	0
2	Eschlibach	Berlingen	719957	281294	500	Untersee	3	4	2012	G_roeseli	0
2	Eschlibach	Berlingen	720750	280358	1000	Untersee	10	4	2012	G_roeseli	0
3	Manebach	Salenstein	720885	281710	0	Untersee	3	4	2012	G_roeseli	2
3	Manebach	Salenstein	720897	281679	50	Untersee	3	4	2012	G_roeseli	0
3	Manebach	Salenstein	720940	281635	100	Untersee	3	4	2012	G_roeseli	0
3	Manebach	Salenstein	721002	281296	500	Untersee	3	4	2012	G_roeseli	0
3	Manebach	Salenstein	721411	280926	1000	Untersee	3	4	2012	G_roeseli	0
4	Anderbach	Ermatingen	723340	281517	0	Untersee	28	3	2012	G_roeseli	38
4	Anderbach	Ermatingen	723380	281507	50	Untersee	28	3	2012	G_roeseli	31
4	Anderbach	Ermatingen	723431	281495	100	Untersee	28	3	2012	G_roeseli	4
4	Anderbach	Ermatingen	723509	281158	500	Untersee	28	3	2012	G_roeseli	0
4	Anderbach	Ermatingen	723349	280778	1000	Untersee	28	3	2012	G_roeseli	0
5	Chastlerbach	TŠgerwilen	727997	280610	0	Untersee	28	3	2012	G_roeseli	47
5	Chastlerbach	TŠgerwilen	727562	280578	50	Untersee	28	3	2012	G_roeseli	139
5	Chastlerbach	TŠgerwilen	727514	280572	100	Untersee	28	3	2012	G_roeseli	53
5	Chastlerbach	TŠgerwilen	727384	280267	500	Untersee	28	3	2012	G_roeseli	84
5	Chastlerbach	TŠgerwilen	727435	279825	1000	Untersee	28	3	2012	G_roeseli	35
6	Seebach	MŸnsterlingen	735559	277359	0	Obersee	10	4	2012	G_roeseli	2
6	Seebach	MŸnsterlingen	735524	277337	50	Obersee	10	4	2012	G_roeseli	1
6	Seebach	MŸnsterlingen	735498	277293	100	Obersee	10	4	2012	G_roeseli	0
6	Seebach	MŸnsterlingen	735517	276930	500	Obersee	10	4	2012	G_roeseli	0
6	Seebach	MŸnsterlingen	735808	276571	1000	Obersee	10	4	2012	G_roeseli	0
7	Hornbach/Geuse	GŸttingen	739825	275070	0	Obersee	20	3	2012	G_roeseli	2
7	Hornbach/Geuse	GŸttingen	739805	275013	50	Obersee	20	3	2012	G_roeseli	0
7	Hornbach/Geuse	GŸttingen	739833	274974	100	Obersee	20	3	2012	G_roeseli	0
7	Hornbach/Geuse	GŸttingen	739772	274594	500	Obersee	20	3	2012	G_roeseli	0
7	Hornbach/Geuse	GŸttingen	739391	274414	1000	Obersee	20	3	2012	G_roeseli	0
8	Aach	Romanshorn	745674	269105	0	Obersee	20	3	2012	G_roeseli	0
8	Aach	Romanshorn	745607	269123	50	Obersee	20	3	2012	G_roeseli	0
8	Aach	Romanshorn	745541	269102	100	Obersee	20	3	2012	G_roeseli	0
8	Aach	Romanshorn	745224	269039	500	Obersee	20	3	2012	G_roeseli	0
8	Aach	Romanshorn	744928	269053	1000	Obersee	20	3	2012	G_roeseli	0
8	Aach	Romanshorn	742376	268291	5000	Obersee	13	4	2012	G_roeseli	0
9	Imbersbach	Arbon	749334	265676	0	Obersee	16	3	2012	G_roeseli	60
9	Imbersbach	Arbon	749266	265663	50	Obersee	16	3	2012	G_roeseli	18
9	Imbersbach	Arbon	749223	265660	100	Obersee	16	3	2012	G_roeseli	11
9	Imbersbach	Arbon	748908	265618	500	Obersee	16	3	2012	G_roeseli	0
9	Imbersbach	Arbon	748521	265783	1000	Obersee	16	3	2012	G_roeseli	0
10	Steinach	Steinach	751368	263326	0	Obersee	18	3	2012	G_roeseli	0
10	Steinach	Steinach	751327	263306	50	Obersee	18	3	2012	G_roeseli	0
10	Steinach	Steinach	751293	263272	100	Obersee	18	3	2012	G_roeseli	0
10	Steinach	Steinach	751006	262977	500	Obersee	18	3	2012	G_roeseli	0
10	Steinach	Steinach	750725	262565	1000	Obersee	18	3	2012	G_roeseli	0
10	Steinach	Steinach	748755	259998	5000	Obersee	9	4	2012	G_roeseli	0
11	Hornbach	Horn	752071	262806	0	Obersee	18	3	2012	G_roeseli	0
11	Hornbach	Horn	752060	262754	50	Obersee	18	3	2012	G_roeseli	0
11	Hornbach	Horn	752049	262702	100	Obersee	18	3	2012	G_roeseli	0
11	Hornbach	Horn	751908	262352	500	Obersee	29	3	2012	G_roeseli	0
11	Hornbach	Horn	751790	261897	1000	Obersee	29	3	2012	G_roeseli	0
12	Goldach	Goldach	753617	261884	0	Obersee	21	3	2012	G_roeseli	0
12	Goldach	Goldach	753581	261858	50	Obersee	21	3	2012	G_roeseli	0
12	Goldach	Goldach	753542	261831	100	Obersee	21	3	2012	G_roeseli	0
12	Goldach	Goldach	753205	261610	500	Obersee	21	3	2012	G_roeseli	0
12	Goldach	Goldach	752787	261334	1000	Obersee	21	3	2012	G_roeseli	0
12	Goldach	Goldach	750989	258652	5000	Obersee	9	4	2012	G_roeseli	0
13	Seegraben	Staad	758635	261569	0	Obersee	21	3	2012	G_roeseli	0
13	Seegraben	Staad	758684	261570	50	Obersee	21	3	2012	G_roeseli	0
13	Seegraben	Staad	758733	261586	100	Obersee	21	3	2012	G_roeseli	6
13	Seegraben	Staad	NA	NA	500	Obersee	NA	NA	NA	G_roeseli	NA
13	Seegraben	Staad	760181	261301	1000	Obersee	13	4	2012	G_roeseli	43
1	Speckbach	Steckborn	715113	280150	0	Untersee	23	5	2013	G_roeseli	126
1	Speckbach	Steckborn	715136	280127	50	Untersee	23	5	2013	G_roeseli	6
1	Speckbach	Steckborn	715188	280126	100	Untersee	23	5	2013	G_roeseli	10
1	Speckbach	Steckborn	715479	280008	500	Untersee	23	5	2013	G_roeseli	0
1	Speckbach	Steckborn	715828	279759	1000	Untersee	23	5	2013	G_roeseli	0
2	Eschlibach	Berlingen	719998	281713	0	Untersee	28	5	2013	G_roeseli	0
2	Eschlibach	Berlingen	720020	281669	50	Untersee	28	5	2013	G_roeseli	0
2	Eschlibach	Berlingen	720037	281615	100	Untersee	28	5	2013	G_roeseli	0
2	Eschlibach	Berlingen	719957	281294	500	Untersee	28	5	2013	G_roeseli	0
2	Eschlibach	Berlingen	720750	280358	1000	Untersee	28	5	2013	G_roeseli	0
3	Manebach	Salenstein	720885	281710	0	Untersee	28	5	2013	G_roeseli	1
3	Manebach	Salenstein	720897	281679	50	Untersee	27	5	2013	G_roeseli	22
3	Manebach	Salenstein	720940	281635	100	Untersee	27	5	2013	G_roeseli	0
3	Manebach	Salenstein	721002	281296	500	Untersee	27	5	2013	G_roeseli	0
3	Manebach	Salenstein	721411	280926	1000	Untersee	27	5	2013	G_roeseli	0
4	Anderbach	Ermatingen	723340	281517	0	Untersee	18	7	2013	G_roeseli	115
4	Anderbach	Ermatingen	723380	281507	50	Untersee	18	7	2013	G_roeseli	139
4	Anderbach	Ermatingen	723431	281495	100	Untersee	3	6	2013	G_roeseli	0
4	Anderbach	Ermatingen	723509	281158	500	Untersee	3	6	2013	G_roeseli	0
4	Anderbach	Ermatingen	723349	280778	1000	Untersee	3	6	2013	G_roeseli	1
5	Chastlerbach	TŠgerwilen	727997	280610	0	Untersee	18	7	2013	G_roeseli	196
5	Chastlerbach	TŠgerwilen	727562	280578	50	Untersee	18	7	2013	G_roeseli	292
5	Chastlerbach	TŠgerwilen	727514	280572	100	Untersee	18	7	2013	G_roeseli	261
5	Chastlerbach	TŠgerwilen	727384	280267	500	Untersee	3	6	2013	G_roeseli	14
5	Chastlerbach	TŠgerwilen	727435	279825	1000	Untersee	3	6	2013	G_roeseli	41
6	Seebach	MŸnsterlingen	735559	277359	0	Obersee	6	8	2013	G_roeseli	0
6	Seebach	MŸnsterlingen	735524	277337	50	Obersee	6	8	2013	G_roeseli	0
6	Seebach	MŸnsterlingen	735498	277293	100	Obersee	6	8	2013	G_roeseli	13
6	Seebach	MŸnsterlingen	735517	276930	500	Obersee	4	6	2013	G_roeseli	0
6	Seebach	MŸnsterlingen	735808	276571	1000	Obersee	4	6	2013	G_roeseli	0
7	Hornbach/Geuse	GŸttingen	739825	275070	0	Obersee	6	8	2013	G_roeseli	2
7	Hornbach/Geuse	GŸttingen	739805	275013	50	Obersee	6	8	2013	G_roeseli	3
7	Hornbach/Geuse	GŸttingen	739833	274974	100	Obersee	4	6	2013	G_roeseli	0
7	Hornbach/Geuse	GŸttingen	739772	274594	500	Obersee	4	6	2013	G_roeseli	0
7	Hornbach/Geuse	GŸttingen	739391	274414	1000	Obersee	4	6	2013	G_roeseli	1
8	Aach	Romanshorn	745674	269105	0	Obersee	6	8	2013	G_roeseli	0
8	Aach	Romanshorn	745607	269123	50	Obersee	6	8	2013	G_roeseli	0
8	Aach	Romanshorn	745541	269102	100	Obersee	6	8	2013	G_roeseli	0
8	Aach	Romanshorn	745224	269039	500	Obersee	8	6	2013	G_roeseli	0
8	Aach	Romanshorn	744928	269053	1000	Obersee	8	6	2013	G_roeseli	0
8	Aach	Romanshorn	742376	268291	5000	Obersee	8	6	2013	G_roeseli	0
9	Imbersbach	Arbon	749334	265676	0	Obersee	7	8	2013	G_roeseli	25
9	Imbersbach	Arbon	749266	265663	50	Obersee	7	8	2013	G_roeseli	57
9	Imbersbach	Arbon	749223	265660	100	Obersee	4	6	2013	G_roeseli	80
9	Imbersbach	Arbon	748908	265618	500	Obersee	4	6	2013	G_roeseli	0
9	Imbersbach	Arbon	748521	265783	1000	Obersee	4	6	2013	G_roeseli	0
10	Steinach	Steinach	751368	263326	0	Obersee	7	8	2013	G_roeseli	0
10	Steinach	Steinach	751327	263306	50	Obersee	7	8	2013	G_roeseli	0
10	Steinach	Steinach	751293	263272	100	Obersee	7	8	2013	G_roeseli	0
10	Steinach	Steinach	751006	262977	500	Obersee	7	6	2013	G_roeseli	0
10	Steinach	Steinach	750725	262565	1000	Obersee	7	6	2013	G_roeseli	0
10	Steinach	Steinach	748755	259998	5000	Obersee	8	6	2013	G_roeseli	0
11	Hornbach	Horn	752071	262806	0	Obersee	7	8	2013	G_roeseli	0
11	Hornbach	Horn	752060	262754	50	Obersee	7	6	2013	G_roeseli	0
11	Hornbach	Horn	752049	262702	100	Obersee	7	6	2013	G_roeseli	0
11	Hornbach	Horn	751908	262352	500	Obersee	6	6	2013	G_roeseli	0
11	Hornbach	Horn	751790	261897	1000	Obersee	6	6	2013	G_roeseli	0
12	Goldach	Goldach	753617	261884	0	Obersee	6	5	2013	G_roeseli	0
12	Goldach	Goldach	753581	261858	50	Obersee	6	5	2013	G_roeseli	0
12	Goldach	Goldach	753542	261831	100	Obersee	6	5	2013	G_roeseli	0
12	Goldach	Goldach	753205	261610	500	Obersee	16	5	2013	G_roeseli	0
12	Goldach	Goldach	752787	261334	1000	Obersee	16	5	2013	G_roeseli	0
12	Goldach	Goldach	750989	258652	5000	Obersee	15	5	2013	G_roeseli	0
13	Seegraben	Staad	758635	261569	0	Obersee	15	5	2013	G_roeseli	12
13	Seegraben	Staad	758684	261570	50	Obersee	15	5	2013	G_roeseli	14
13	Seegraben	Staad	758733	261586	100	Obersee	15	5	2013	G_roeseli	3
13	Seegraben	Staad	NA	NA	500	Obersee	NA	NA	2013	G_roeseli	NA
13	Seegraben	Staad	760181	261301	1000	Obersee	15	5	2013	G_roeseli	117
1	Speckbach	Steckborn	715113	280150	0	Untersee	10	4	2012	G_pulex	0
1	Speckbach	Steckborn	715136	280127	50	Untersee	10	4	2012	G_pulex	0
1	Speckbach	Steckborn	715188	280126	100	Untersee	10	4	2012	G_pulex	0
1	Speckbach	Steckborn	715479	280008	500	Untersee	10	4	2012	G_pulex	0
1	Speckbach	Steckborn	715828	279759	1000	Untersee	10	4	2012	G_pulex	0
2	Eschlibach	Berlingen	719998	281713	0	Untersee	3	4	2012	G_pulex	0
2	Eschlibach	Berlingen	720020	281669	50	Untersee	3	4	2012	G_pulex	0
2	Eschlibach	Berlingen	720037	281615	100	Untersee	3	4	2012	G_pulex	0
2	Eschlibach	Berlingen	719957	281294	500	Untersee	3	4	2012	G_pulex	0
2	Eschlibach	Berlingen	720750	280358	1000	Untersee	10	4	2012	G_pulex	0
3	Manebach	Salenstein	720885	281710	0	Untersee	3	4	2012	G_pulex	0
3	Manebach	Salenstein	720897	281679	50	Untersee	3	4	2012	G_pulex	0
3	Manebach	Salenstein	720940	281635	100	Untersee	3	4	2012	G_pulex	0
3	Manebach	Salenstein	721002	281296	500	Untersee	3	4	2012	G_pulex	0
3	Manebach	Salenstein	721411	280926	1000	Untersee	3	4	2012	G_pulex	1
4	Anderbach	Ermatingen	723340	281517	0	Untersee	28	3	2012	G_pulex	0
4	Anderbach	Ermatingen	723380	281507	50	Untersee	28	3	2012	G_pulex	1
4	Anderbach	Ermatingen	723431	281495	100	Untersee	28	3	2012	G_pulex	0
4	Anderbach	Ermatingen	723509	281158	500	Untersee	28	3	2012	G_pulex	0
4	Anderbach	Ermatingen	723349	280778	1000	Untersee	28	3	2012	G_pulex	0
5	Chastlerbach	TŠgerwilen	727997	280610	0	Untersee	28	3	2012	G_pulex	0
5	Chastlerbach	TŠgerwilen	727562	280578	50	Untersee	28	3	2012	G_pulex	1
5	Chastlerbach	TŠgerwilen	727514	280572	100	Untersee	28	3	2012	G_pulex	0
5	Chastlerbach	TŠgerwilen	727384	280267	500	Untersee	28	3	2012	G_pulex	0
5	Chastlerbach	TŠgerwilen	727435	279825	1000	Untersee	28	3	2012	G_pulex	4
6	Seebach	MŸnsterlingen	735559	277359	0	Obersee	10	4	2012	G_pulex	0
6	Seebach	MŸnsterlingen	735524	277337	50	Obersee	10	4	2012	G_pulex	0
6	Seebach	MŸnsterlingen	735498	277293	100	Obersee	10	4	2012	G_pulex	0
6	Seebach	MŸnsterlingen	735517	276930	500	Obersee	10	4	2012	G_pulex	1
6	Seebach	MŸnsterlingen	735808	276571	1000	Obersee	10	4	2012	G_pulex	0
7	Hornbach/Geuse	GŸttingen	739825	275070	0	Obersee	20	3	2012	G_pulex	1
7	Hornbach/Geuse	GŸttingen	739805	275013	50	Obersee	20	3	2012	G_pulex	0
7	Hornbach/Geuse	GŸttingen	739833	274974	100	Obersee	20	3	2012	G_pulex	1
7	Hornbach/Geuse	GŸttingen	739772	274594	500	Obersee	20	3	2012	G_pulex	3
7	Hornbach/Geuse	GŸttingen	739391	274414	1000	Obersee	20	3	2012	G_pulex	8
8	Aach	Romanshorn	745674	269105	0	Obersee	20	3	2012	G_pulex	0
8	Aach	Romanshorn	745607	269123	50	Obersee	20	3	2012	G_pulex	0
8	Aach	Romanshorn	745541	269102	100	Obersee	20	3	2012	G_pulex	0
8	Aach	Romanshorn	745224	269039	500	Obersee	20	3	2012	G_pulex	1
8	Aach	Romanshorn	744928	269053	1000	Obersee	20	3	2012	G_pulex	0
8	Aach	Romanshorn	742376	268291	5000	Obersee	13	4	2012	G_pulex	4
9	Imbersbach	Arbon	749334	265676	0	Obersee	16	3	2012	G_pulex	0
9	Imbersbach	Arbon	749266	265663	50	Obersee	16	3	2012	G_pulex	0
9	Imbersbach	Arbon	749223	265660	100	Obersee	16	3	2012	G_pulex	0
9	Imbersbach	Arbon	748908	265618	500	Obersee	16	3	2012	G_pulex	0
9	Imbersbach	Arbon	748521	265783	1000	Obersee	16	3	2012	G_pulex	0
10	Steinach	Steinach	751368	263326	0	Obersee	18	3	2012	G_pulex	0
10	Steinach	Steinach	751327	263306	50	Obersee	18	3	2012	G_pulex	0
10	Steinach	Steinach	751293	263272	100	Obersee	18	3	2012	G_pulex	0
10	Steinach	Steinach	751006	262977	500	Obersee	18	3	2012	G_pulex	0
10	Steinach	Steinach	750725	262565	1000	Obersee	18	3	2012	G_pulex	0
10	Steinach	Steinach	748755	259998	5000	Obersee	9	4	2012	G_pulex	0
11	Hornbach	Horn	752071	262806	0	Obersee	18	3	2012	G_pulex	0
11	Hornbach	Horn	752060	262754	50	Obersee	18	3	2012	G_pulex	0
11	Hornbach	Horn	752049	262702	100	Obersee	18	3	2012	G_pulex	0
11	Hornbach	Horn	751908	262352	500	Obersee	29	3	2012	G_pulex	0
11	Hornbach	Horn	751790	261897	1000	Obersee	29	3	2012	G_pulex	0
12	Goldach	Goldach	753617	261884	0	Obersee	21	3	2012	G_pulex	0
12	Goldach	Goldach	753581	261858	50	Obersee	21	3	2012	G_pulex	0
12	Goldach	Goldach	753542	261831	100	Obersee	21	3	2012	G_pulex	0
12	Goldach	Goldach	753205	261610	500	Obersee	21	3	2012	G_pulex	0
12	Goldach	Goldach	752787	261334	1000	Obersee	21	3	2012	G_pulex	0
12	Goldach	Goldach	750989	258652	5000	Obersee	9	4	2012	G_pulex	0
13	Seegraben	Staad	758635	261569	0	Obersee	21	3	2012	G_pulex	0
13	Seegraben	Staad	758684	261570	50	Obersee	21	3	2012	G_pulex	0
13	Seegraben	Staad	758733	261586	100	Obersee	21	3	2012	G_pulex	0
13	Seegraben	Staad	NA	NA	500	Obersee	NA	NA	NA	G_pulex	NA
13	Seegraben	Staad	760181	261301	1000	Obersee	13	4	2012	G_pulex	0
1	Speckbach	Steckborn	715113	280150	0	Untersee	23	5	2013	G_pulex	0
1	Speckbach	Steckborn	715136	280127	50	Untersee	23	5	2013	G_pulex	0
1	Speckbach	Steckborn	715188	280126	100	Untersee	23	5	2013	G_pulex	0
1	Speckbach	Steckborn	715479	280008	500	Untersee	23	5	2013	G_pulex	0
1	Speckbach	Steckborn	715828	279759	1000	Untersee	23	5	2013	G_pulex	0
2	Eschlibach	Berlingen	719998	281713	0	Untersee	28	5	2013	G_pulex	0
2	Eschlibach	Berlingen	720020	281669	50	Untersee	28	5	2013	G_pulex	0
2	Eschlibach	Berlingen	720037	281615	100	Untersee	28	5	2013	G_pulex	0
2	Eschlibach	Berlingen	719957	281294	500	Untersee	28	5	2013	G_pulex	0
2	Eschlibach	Berlingen	720750	280358	1000	Untersee	28	5	2013	G_pulex	0
3	Manebach	Salenstein	720885	281710	0	Untersee	28	5	2013	G_pulex	0
3	Manebach	Salenstein	720897	281679	50	Untersee	27	5	2013	G_pulex	0
3	Manebach	Salenstein	720940	281635	100	Untersee	27	5	2013	G_pulex	0
3	Manebach	Salenstein	721002	281296	500	Untersee	27	5	2013	G_pulex	0
3	Manebach	Salenstein	721411	280926	1000	Untersee	27	5	2013	G_pulex	0
4	Anderbach	Ermatingen	723340	281517	0	Untersee	18	7	2013	G_pulex	0
4	Anderbach	Ermatingen	723380	281507	50	Untersee	18	7	2013	G_pulex	0
4	Anderbach	Ermatingen	723431	281495	100	Untersee	3	6	2013	G_pulex	0
4	Anderbach	Ermatingen	723509	281158	500	Untersee	3	6	2013	G_pulex	1
4	Anderbach	Ermatingen	723349	280778	1000	Untersee	3	6	2013	G_pulex	0
5	Chastlerbach	TŠgerwilen	727997	280610	0	Untersee	18	7	2013	G_pulex	0
5	Chastlerbach	TŠgerwilen	727562	280578	50	Untersee	18	7	2013	G_pulex	0
5	Chastlerbach	TŠgerwilen	727514	280572	100	Untersee	18	7	2013	G_pulex	0
5	Chastlerbach	TŠgerwilen	727384	280267	500	Untersee	3	6	2013	G_pulex	0
5	Chastlerbach	TŠgerwilen	727435	279825	1000	Untersee	3	6	2013	G_pulex	0
6	Seebach	MŸnsterlingen	735559	277359	0	Obersee	6	8	2013	G_pulex	0
6	Seebach	MŸnsterlingen	735524	277337	50	Obersee	6	8	2013	G_pulex	0
6	Seebach	MŸnsterlingen	735498	277293	100	Obersee	6	8	2013	G_pulex	2
6	Seebach	MŸnsterlingen	735517	276930	500	Obersee	4	6	2013	G_pulex	0
6	Seebach	MŸnsterlingen	735808	276571	1000	Obersee	4	6	2013	G_pulex	10
7	Hornbach/Geuse	GŸttingen	739825	275070	0	Obersee	6	8	2013	G_pulex	0
7	Hornbach/Geuse	GŸttingen	739805	275013	50	Obersee	6	8	2013	G_pulex	13
7	Hornbach/Geuse	GŸttingen	739833	274974	100	Obersee	4	6	2013	G_pulex	1
7	Hornbach/Geuse	GŸttingen	739772	274594	500	Obersee	4	6	2013	G_pulex	0
7	Hornbach/Geuse	GŸttingen	739391	274414	1000	Obersee	4	6	2013	G_pulex	0
8	Aach	Romanshorn	745674	269105	0	Obersee	6	8	2013	G_pulex	0
8	Aach	Romanshorn	745607	269123	50	Obersee	6	8	2013	G_pulex	0
8	Aach	Romanshorn	745541	269102	100	Obersee	6	8	2013	G_pulex	0
8	Aach	Romanshorn	745224	269039	500	Obersee	8	6	2013	G_pulex	0
8	Aach	Romanshorn	744928	269053	1000	Obersee	8	6	2013	G_pulex	1
8	Aach	Romanshorn	742376	268291	5000	Obersee	8	6	2013	G_pulex	1
9	Imbersbach	Arbon	749334	265676	0	Obersee	7	8	2013	G_pulex	0
9	Imbersbach	Arbon	749266	265663	50	Obersee	7	8	2013	G_pulex	0
9	Imbersbach	Arbon	749223	265660	100	Obersee	4	6	2013	G_pulex	0
9	Imbersbach	Arbon	748908	265618	500	Obersee	4	6	2013	G_pulex	0
9	Imbersbach	Arbon	748521	265783	1000	Obersee	4	6	2013	G_pulex	0
10	Steinach	Steinach	751368	263326	0	Obersee	7	8	2013	G_pulex	0
10	Steinach	Steinach	751327	263306	50	Obersee	7	8	2013	G_pulex	0
10	Steinach	Steinach	751293	263272	100	Obersee	7	8	2013	G_pulex	0
10	Steinach	Steinach	751006	262977	500	Obersee	7	6	2013	G_pulex	0
10	Steinach	Steinach	750725	262565	1000	Obersee	7	6	2013	G_pulex	0
10	Steinach	Steinach	748755	259998	5000	Obersee	8	6	2013	G_pulex	0
11	Hornbach	Horn	752071	262806	0	Obersee	7	8	2013	G_pulex	0
11	Hornbach	Horn	752060	262754	50	Obersee	7	6	2013	G_pulex	0
11	Hornbach	Horn	752049	262702	100	Obersee	7	6	2013	G_pulex	0
11	Hornbach	Horn	751908	262352	500	Obersee	6	6	2013	G_pulex	0
11	Hornbach	Horn	751790	261897	1000	Obersee	6	6	2013	G_pulex	0
12	Goldach	Goldach	753617	261884	0	Obersee	6	5	2013	G_pulex	0
12	Goldach	Goldach	753581	261858	50	Obersee	6	5	2013	G_pulex	0
12	Goldach	Goldach	753542	261831	100	Obersee	6	5	2013	G_pulex	0
12	Goldach	Goldach	753205	261610	500	Obersee	16	5	2013	G_pulex	0
12	Goldach	Goldach	752787	261334	1000	Obersee	16	5	2013	G_pulex	0
12	Goldach	Goldach	750989	258652	5000	Obersee	15	5	2013	G_pulex	0
13	Seegraben	Staad	758635	261569	0	Obersee	15	5	2013	G_pulex	0
13	Seegraben	Staad	758684	261570	50	Obersee	15	5	2013	G_pulex	0
13	Seegraben	Staad	758733	261586	100	Obersee	15	5	2013	G_pulex	0
13	Seegraben	Staad	NA	NA	500	Obersee	NA	NA	2013	G_pulex	NA
13	Seegraben	Staad	760181	261301	1000	Obersee	15	5	2013	G_pulex	0
1	Speckbach	Steckborn	715113	280150	0	Untersee	10	4	2012	G_fossarum	13
1	Speckbach	Steckborn	715136	280127	50	Untersee	10	4	2012	G_fossarum	19
1	Speckbach	Steckborn	715188	280126	100	Untersee	10	4	2012	G_fossarum	26
1	Speckbach	Steckborn	715479	280008	500	Untersee	10	4	2012	G_fossarum	66
1	Speckbach	Steckborn	715828	279759	1000	Untersee	10	4	2012	G_fossarum	25
2	Eschlibach	Berlingen	719998	281713	0	Untersee	3	4	2012	G_fossarum	31
2	Eschlibach	Berlingen	720020	281669	50	Untersee	3	4	2012	G_fossarum	118
2	Eschlibach	Berlingen	720037	281615	100	Untersee	3	4	2012	G_fossarum	125
2	Eschlibach	Berlingen	719957	281294	500	Untersee	3	4	2012	G_fossarum	49
2	Eschlibach	Berlingen	720750	280358	1000	Untersee	10	4	2012	G_fossarum	189
3	Manebach	Salenstein	720885	281710	0	Untersee	3	4	2012	G_fossarum	33
3	Manebach	Salenstein	720897	281679	50	Untersee	3	4	2012	G_fossarum	30
3	Manebach	Salenstein	720940	281635	100	Untersee	3	4	2012	G_fossarum	119
3	Manebach	Salenstein	721002	281296	500	Untersee	3	4	2012	G_fossarum	48
3	Manebach	Salenstein	721411	280926	1000	Untersee	3	4	2012	G_fossarum	141
4	Anderbach	Ermatingen	723340	281517	0	Untersee	28	3	2012	G_fossarum	0
4	Anderbach	Ermatingen	723380	281507	50	Untersee	28	3	2012	G_fossarum	6
4	Anderbach	Ermatingen	723431	281495	100	Untersee	28	3	2012	G_fossarum	43
4	Anderbach	Ermatingen	723509	281158	500	Untersee	28	3	2012	G_fossarum	64
4	Anderbach	Ermatingen	723349	280778	1000	Untersee	28	3	2012	G_fossarum	28
5	Chastlerbach	TŠgerwilen	727997	280610	0	Untersee	28	3	2012	G_fossarum	2
5	Chastlerbach	TŠgerwilen	727562	280578	50	Untersee	28	3	2012	G_fossarum	22
5	Chastlerbach	TŠgerwilen	727514	280572	100	Untersee	28	3	2012	G_fossarum	13
5	Chastlerbach	TŠgerwilen	727384	280267	500	Untersee	28	3	2012	G_fossarum	21
5	Chastlerbach	TŠgerwilen	727435	279825	1000	Untersee	28	3	2012	G_fossarum	252
6	Seebach	MŸnsterlingen	735559	277359	0	Obersee	10	4	2012	G_fossarum	0
6	Seebach	MŸnsterlingen	735524	277337	50	Obersee	10	4	2012	G_fossarum	0
6	Seebach	MŸnsterlingen	735498	277293	100	Obersee	10	4	2012	G_fossarum	0
6	Seebach	MŸnsterlingen	735517	276930	500	Obersee	10	4	2012	G_fossarum	11
6	Seebach	MŸnsterlingen	735808	276571	1000	Obersee	10	4	2012	G_fossarum	76
7	Hornbach/Geuse	GŸttingen	739825	275070	0	Obersee	20	3	2012	G_fossarum	0
7	Hornbach/Geuse	GŸttingen	739805	275013	50	Obersee	20	3	2012	G_fossarum	1
7	Hornbach/Geuse	GŸttingen	739833	274974	100	Obersee	20	3	2012	G_fossarum	0
7	Hornbach/Geuse	GŸttingen	739772	274594	500	Obersee	20	3	2012	G_fossarum	0
7	Hornbach/Geuse	GŸttingen	739391	274414	1000	Obersee	20	3	2012	G_fossarum	5
8	Aach	Romanshorn	745674	269105	0	Obersee	20	3	2012	G_fossarum	0
8	Aach	Romanshorn	745607	269123	50	Obersee	20	3	2012	G_fossarum	0
8	Aach	Romanshorn	745541	269102	100	Obersee	20	3	2012	G_fossarum	0
8	Aach	Romanshorn	745224	269039	500	Obersee	20	3	2012	G_fossarum	0
8	Aach	Romanshorn	744928	269053	1000	Obersee	20	3	2012	G_fossarum	0
8	Aach	Romanshorn	742376	268291	5000	Obersee	13	4	2012	G_fossarum	2
9	Imbersbach	Arbon	749334	265676	0	Obersee	16	3	2012	G_fossarum	0
9	Imbersbach	Arbon	749266	265663	50	Obersee	16	3	2012	G_fossarum	0
9	Imbersbach	Arbon	749223	265660	100	Obersee	16	3	2012	G_fossarum	0
9	Imbersbach	Arbon	748908	265618	500	Obersee	16	3	2012	G_fossarum	0
9	Imbersbach	Arbon	748521	265783	1000	Obersee	16	3	2012	G_fossarum	0
10	Steinach	Steinach	751368	263326	0	Obersee	18	3	2012	G_fossarum	0
10	Steinach	Steinach	751327	263306	50	Obersee	18	3	2012	G_fossarum	0
10	Steinach	Steinach	751293	263272	100	Obersee	18	3	2012	G_fossarum	0
10	Steinach	Steinach	751006	262977	500	Obersee	18	3	2012	G_fossarum	0
10	Steinach	Steinach	750725	262565	1000	Obersee	18	3	2012	G_fossarum	0
10	Steinach	Steinach	748755	259998	5000	Obersee	9	4	2012	G_fossarum	0
11	Hornbach	Horn	752071	262806	0	Obersee	18	3	2012	G_fossarum	2
11	Hornbach	Horn	752060	262754	50	Obersee	18	3	2012	G_fossarum	0
11	Hornbach	Horn	752049	262702	100	Obersee	18	3	2012	G_fossarum	8
11	Hornbach	Horn	751908	262352	500	Obersee	29	3	2012	G_fossarum	21
11	Hornbach	Horn	751790	261897	1000	Obersee	29	3	2012	G_fossarum	18
12	Goldach	Goldach	753617	261884	0	Obersee	21	3	2012	G_fossarum	0
12	Goldach	Goldach	753581	261858	50	Obersee	21	3	2012	G_fossarum	0
12	Goldach	Goldach	753542	261831	100	Obersee	21	3	2012	G_fossarum	0
12	Goldach	Goldach	753205	261610	500	Obersee	21	3	2012	G_fossarum	0
12	Goldach	Goldach	752787	261334	1000	Obersee	21	3	2012	G_fossarum	0
12	Goldach	Goldach	750989	258652	5000	Obersee	9	4	2012	G_fossarum	0
13	Seegraben	Staad	758635	261569	0	Obersee	21	3	2012	G_fossarum	0
13	Seegraben	Staad	758684	261570	50	Obersee	21	3	2012	G_fossarum	0
13	Seegraben	Staad	758733	261586	100	Obersee	21	3	2012	G_fossarum	0
13	Seegraben	Staad	NA	NA	500	Obersee	NA	NA	NA	G_fossarum	NA
13	Seegraben	Staad	760181	261301	1000	Obersee	13	4	2012	G_fossarum	0
1	Speckbach	Steckborn	715113	280150	0	Untersee	23	5	2013	G_fossarum	76
1	Speckbach	Steckborn	715136	280127	50	Untersee	23	5	2013	G_fossarum	5
1	Speckbach	Steckborn	715188	280126	100	Untersee	23	5	2013	G_fossarum	411
1	Speckbach	Steckborn	715479	280008	500	Untersee	23	5	2013	G_fossarum	103
1	Speckbach	Steckborn	715828	279759	1000	Untersee	23	5	2013	G_fossarum	254
2	Eschlibach	Berlingen	719998	281713	0	Untersee	28	5	2013	G_fossarum	0
2	Eschlibach	Berlingen	720020	281669	50	Untersee	28	5	2013	G_fossarum	263
2	Eschlibach	Berlingen	720037	281615	100	Untersee	28	5	2013	G_fossarum	89
2	Eschlibach	Berlingen	719957	281294	500	Untersee	28	5	2013	G_fossarum	96
2	Eschlibach	Berlingen	720750	280358	1000	Untersee	28	5	2013	G_fossarum	267
3	Manebach	Salenstein	720885	281710	0	Untersee	28	5	2013	G_fossarum	0
3	Manebach	Salenstein	720897	281679	50	Untersee	27	5	2013	G_fossarum	33
3	Manebach	Salenstein	720940	281635	100	Untersee	27	5	2013	G_fossarum	372
3	Manebach	Salenstein	721002	281296	500	Untersee	27	5	2013	G_fossarum	76
3	Manebach	Salenstein	721411	280926	1000	Untersee	27	5	2013	G_fossarum	85
4	Anderbach	Ermatingen	723340	281517	0	Untersee	18	7	2013	G_fossarum	31
4	Anderbach	Ermatingen	723380	281507	50	Untersee	18	7	2013	G_fossarum	12
4	Anderbach	Ermatingen	723431	281495	100	Untersee	3	6	2013	G_fossarum	58
4	Anderbach	Ermatingen	723509	281158	500	Untersee	3	6	2013	G_fossarum	118
4	Anderbach	Ermatingen	723349	280778	1000	Untersee	3	6	2013	G_fossarum	72
5	Chastlerbach	TŠgerwilen	727997	280610	0	Untersee	18	7	2013	G_fossarum	0
5	Chastlerbach	TŠgerwilen	727562	280578	50	Untersee	18	7	2013	G_fossarum	19
5	Chastlerbach	TŠgerwilen	727514	280572	100	Untersee	18	7	2013	G_fossarum	30
5	Chastlerbach	TŠgerwilen	727384	280267	500	Untersee	3	6	2013	G_fossarum	67
5	Chastlerbach	TŠgerwilen	727435	279825	1000	Untersee	3	6	2013	G_fossarum	180
6	Seebach	MŸnsterlingen	735559	277359	0	Obersee	6	8	2013	G_fossarum	0
6	Seebach	MŸnsterlingen	735524	277337	50	Obersee	6	8	2013	G_fossarum	0
6	Seebach	MŸnsterlingen	735498	277293	100	Obersee	6	8	2013	G_fossarum	39
6	Seebach	MŸnsterlingen	735517	276930	500	Obersee	4	6	2013	G_fossarum	194
6	Seebach	MŸnsterlingen	735808	276571	1000	Obersee	4	6	2013	G_fossarum	145
7	Hornbach/Geuse	GŸttingen	739825	275070	0	Obersee	6	8	2013	G_fossarum	0
7	Hornbach/Geuse	GŸttingen	739805	275013	50	Obersee	6	8	2013	G_fossarum	2
7	Hornbach/Geuse	GŸttingen	739833	274974	100	Obersee	4	6	2013	G_fossarum	0
7	Hornbach/Geuse	GŸttingen	739772	274594	500	Obersee	4	6	2013	G_fossarum	4
7	Hornbach/Geuse	GŸttingen	739391	274414	1000	Obersee	4	6	2013	G_fossarum	1
8	Aach	Romanshorn	745674	269105	0	Obersee	6	8	2013	G_fossarum	0
8	Aach	Romanshorn	745607	269123	50	Obersee	6	8	2013	G_fossarum	0
8	Aach	Romanshorn	745541	269102	100	Obersee	6	8	2013	G_fossarum	0
8	Aach	Romanshorn	745224	269039	500	Obersee	8	6	2013	G_fossarum	1
8	Aach	Romanshorn	744928	269053	1000	Obersee	8	6	2013	G_fossarum	6
8	Aach	Romanshorn	742376	268291	5000	Obersee	8	6	2013	G_fossarum	6
9	Imbersbach	Arbon	749334	265676	0	Obersee	7	8	2013	G_fossarum	0
9	Imbersbach	Arbon	749266	265663	50	Obersee	7	8	2013	G_fossarum	0
9	Imbersbach	Arbon	749223	265660	100	Obersee	4	6	2013	G_fossarum	0
9	Imbersbach	Arbon	748908	265618	500	Obersee	4	6	2013	G_fossarum	0
9	Imbersbach	Arbon	748521	265783	1000	Obersee	4	6	2013	G_fossarum	0
10	Steinach	Steinach	751368	263326	0	Obersee	7	8	2013	G_fossarum	0
10	Steinach	Steinach	751327	263306	50	Obersee	7	8	2013	G_fossarum	0
10	Steinach	Steinach	751293	263272	100	Obersee	7	8	2013	G_fossarum	0
10	Steinach	Steinach	751006	262977	500	Obersee	7	6	2013	G_fossarum	8
10	Steinach	Steinach	750725	262565	1000	Obersee	7	6	2013	G_fossarum	1
10	Steinach	Steinach	748755	259998	5000	Obersee	8	6	2013	G_fossarum	5
11	Hornbach	Horn	752071	262806	0	Obersee	7	8	2013	G_fossarum	0
11	Hornbach	Horn	752060	262754	50	Obersee	7	6	2013	G_fossarum	0
11	Hornbach	Horn	752049	262702	100	Obersee	7	6	2013	G_fossarum	28
11	Hornbach	Horn	751908	262352	500	Obersee	6	6	2013	G_fossarum	8
11	Hornbach	Horn	751790	261897	1000	Obersee	6	6	2013	G_fossarum	21
12	Goldach	Goldach	753617	261884	0	Obersee	6	5	2013	G_fossarum	0
12	Goldach	Goldach	753581	261858	50	Obersee	6	5	2013	G_fossarum	0
12	Goldach	Goldach	753542	261831	100	Obersee	6	5	2013	G_fossarum	0
12	Goldach	Goldach	753205	261610	500	Obersee	16	5	2013	G_fossarum	1
12	Goldach	Goldach	752787	261334	1000	Obersee	16	5	2013	G_fossarum	13
12	Goldach	Goldach	750989	258652	5000	Obersee	15	5	2013	G_fossarum	11
13	Seegraben	Staad	758635	261569	0	Obersee	15	5	2013	G_fossarum	0
13	Seegraben	Staad	758684	261570	50	Obersee	15	5	2013	G_fossarum	0
13	Seegraben	Staad	758733	261586	100	Obersee	15	5	2013	G_fossarum	0
13	Seegraben	Staad	NA	NA	500	Obersee	NA	NA	2013	G_fossarum	NA
13	Seegraben	Staad	760181	261301	1000	Obersee	15	5	2013	G_fossarum	0
1	Speckbach	Steckborn	715113	280150	0	Untersee	10	4	2012	G_lacustris	7
1	Speckbach	Steckborn	715136	280127	50	Untersee	10	4	2012	G_lacustris	0
1	Speckbach	Steckborn	715188	280126	100	Untersee	10	4	2012	G_lacustris	0
1	Speckbach	Steckborn	715479	280008	500	Untersee	10	4	2012	G_lacustris	0
1	Speckbach	Steckborn	715828	279759	1000	Untersee	10	4	2012	G_lacustris	0
2	Eschlibach	Berlingen	719998	281713	0	Untersee	3	4	2012	G_lacustris	0
2	Eschlibach	Berlingen	720020	281669	50	Untersee	3	4	2012	G_lacustris	0
2	Eschlibach	Berlingen	720037	281615	100	Untersee	3	4	2012	G_lacustris	0
2	Eschlibach	Berlingen	719957	281294	500	Untersee	3	4	2012	G_lacustris	0
2	Eschlibach	Berlingen	720750	280358	1000	Untersee	10	4	2012	G_lacustris	0
3	Manebach	Salenstein	720885	281710	0	Untersee	3	4	2012	G_lacustris	1
3	Manebach	Salenstein	720897	281679	50	Untersee	3	4	2012	G_lacustris	0
3	Manebach	Salenstein	720940	281635	100	Untersee	3	4	2012	G_lacustris	0
3	Manebach	Salenstein	721002	281296	500	Untersee	3	4	2012	G_lacustris	0
3	Manebach	Salenstein	721411	280926	1000	Untersee	3	4	2012	G_lacustris	0
4	Anderbach	Ermatingen	723340	281517	0	Untersee	28	3	2012	G_lacustris	7
4	Anderbach	Ermatingen	723380	281507	50	Untersee	28	3	2012	G_lacustris	0
4	Anderbach	Ermatingen	723431	281495	100	Untersee	28	3	2012	G_lacustris	0
4	Anderbach	Ermatingen	723509	281158	500	Untersee	28	3	2012	G_lacustris	0
4	Anderbach	Ermatingen	723349	280778	1000	Untersee	28	3	2012	G_lacustris	0
5	Chastlerbach	TŠgerwilen	727997	280610	0	Untersee	28	3	2012	G_lacustris	0
5	Chastlerbach	TŠgerwilen	727562	280578	50	Untersee	28	3	2012	G_lacustris	0
5	Chastlerbach	TŠgerwilen	727514	280572	100	Untersee	28	3	2012	G_lacustris	0
5	Chastlerbach	TŠgerwilen	727384	280267	500	Untersee	28	3	2012	G_lacustris	0
5	Chastlerbach	TŠgerwilen	727435	279825	1000	Untersee	28	3	2012	G_lacustris	0
6	Seebach	MŸnsterlingen	735559	277359	0	Obersee	10	4	2012	G_lacustris	0
6	Seebach	MŸnsterlingen	735524	277337	50	Obersee	10	4	2012	G_lacustris	0
6	Seebach	MŸnsterlingen	735498	277293	100	Obersee	10	4	2012	G_lacustris	0
6	Seebach	MŸnsterlingen	735517	276930	500	Obersee	10	4	2012	G_lacustris	0
6	Seebach	MŸnsterlingen	735808	276571	1000	Obersee	10	4	2012	G_lacustris	0
7	Hornbach/Geuse	GŸttingen	739825	275070	0	Obersee	20	3	2012	G_lacustris	0
7	Hornbach/Geuse	GŸttingen	739805	275013	50	Obersee	20	3	2012	G_lacustris	0
7	Hornbach/Geuse	GŸttingen	739833	274974	100	Obersee	20	3	2012	G_lacustris	0
7	Hornbach/Geuse	GŸttingen	739772	274594	500	Obersee	20	3	2012	G_lacustris	0
7	Hornbach/Geuse	GŸttingen	739391	274414	1000	Obersee	20	3	2012	G_lacustris	0
8	Aach	Romanshorn	745674	269105	0	Obersee	20	3	2012	G_lacustris	0
8	Aach	Romanshorn	745607	269123	50	Obersee	20	3	2012	G_lacustris	0
8	Aach	Romanshorn	745541	269102	100	Obersee	20	3	2012	G_lacustris	0
8	Aach	Romanshorn	745224	269039	500	Obersee	20	3	2012	G_lacustris	0
8	Aach	Romanshorn	744928	269053	1000	Obersee	20	3	2012	G_lacustris	0
8	Aach	Romanshorn	742376	268291	5000	Obersee	13	4	2012	G_lacustris	0
9	Imbersbach	Arbon	749334	265676	0	Obersee	16	3	2012	G_lacustris	0
9	Imbersbach	Arbon	749266	265663	50	Obersee	16	3	2012	G_lacustris	0
9	Imbersbach	Arbon	749223	265660	100	Obersee	16	3	2012	G_lacustris	0
9	Imbersbach	Arbon	748908	265618	500	Obersee	16	3	2012	G_lacustris	0
9	Imbersbach	Arbon	748521	265783	1000	Obersee	16	3	2012	G_lacustris	0
10	Steinach	Steinach	751368	263326	0	Obersee	18	3	2012	G_lacustris	0
10	Steinach	Steinach	751327	263306	50	Obersee	18	3	2012	G_lacustris	0
10	Steinach	Steinach	751293	263272	100	Obersee	18	3	2012	G_lacustris	0
10	Steinach	Steinach	751006	262977	500	Obersee	18	3	2012	G_lacustris	0
10	Steinach	Steinach	750725	262565	1000	Obersee	18	3	2012	G_lacustris	0
10	Steinach	Steinach	748755	259998	5000	Obersee	9	4	2012	G_lacustris	0
11	Hornbach	Horn	752071	262806	0	Obersee	18	3	2012	G_lacustris	0
11	Hornbach	Horn	752060	262754	50	Obersee	18	3	2012	G_lacustris	0
11	Hornbach	Horn	752049	262702	100	Obersee	18	3	2012	G_lacustris	0
11	Hornbach	Horn	751908	262352	500	Obersee	29	3	2012	G_lacustris	0
11	Hornbach	Horn	751790	261897	1000	Obersee	29	3	2012	G_lacustris	0
12	Goldach	Goldach	753617	261884	0	Obersee	21	3	2012	G_lacustris	0
12	Goldach	Goldach	753581	261858	50	Obersee	21	3	2012	G_lacustris	0
12	Goldach	Goldach	753542	261831	100	Obersee	21	3	2012	G_lacustris	0
12	Goldach	Goldach	753205	261610	500	Obersee	21	3	2012	G_lacustris	0
12	Goldach	Goldach	752787	261334	1000	Obersee	21	3	2012	G_lacustris	0
12	Goldach	Goldach	750989	258652	5000	Obersee	9	4	2012	G_lacustris	0
13	Seegraben	Staad	758635	261569	0	Obersee	21	3	2012	G_lacustris	0
13	Seegraben	Staad	758684	261570	50	Obersee	21	3	2012	G_lacustris	0
13	Seegraben	Staad	758733	261586	100	Obersee	21	3	2012	G_lacustris	0
13	Seegraben	Staad	NA	NA	500	Obersee	NA	NA	NA	G_lacustris	NA
13	Seegraben	Staad	760181	261301	1000	Obersee	13	4	2012	G_lacustris	0
1	Speckbach	Steckborn	715113	280150	0	Untersee	23	5	2013	G_lacustris	0
1	Speckbach	Steckborn	715136	280127	50	Untersee	23	5	2013	G_lacustris	1
1	Speckbach	Steckborn	715188	280126	100	Untersee	23	5	2013	G_lacustris	0
1	Speckbach	Steckborn	715479	280008	500	Untersee	23	5	2013	G_lacustris	0
1	Speckbach	Steckborn	715828	279759	1000	Untersee	23	5	2013	G_lacustris	0
2	Eschlibach	Berlingen	719998	281713	0	Untersee	28	5	2013	G_lacustris	0
2	Eschlibach	Berlingen	720020	281669	50	Untersee	28	5	2013	G_lacustris	0
2	Eschlibach	Berlingen	720037	281615	100	Untersee	28	5	2013	G_lacustris	0
2	Eschlibach	Berlingen	719957	281294	500	Untersee	28	5	2013	G_lacustris	0
2	Eschlibach	Berlingen	720750	280358	1000	Untersee	28	5	2013	G_lacustris	0
3	Manebach	Salenstein	720885	281710	0	Untersee	28	5	2013	G_lacustris	0
3	Manebach	Salenstein	720897	281679	50	Untersee	27	5	2013	G_lacustris	0
3	Manebach	Salenstein	720940	281635	100	Untersee	27	5	2013	G_lacustris	0
3	Manebach	Salenstein	721002	281296	500	Untersee	27	5	2013	G_lacustris	0
3	Manebach	Salenstein	721411	280926	1000	Untersee	27	5	2013	G_lacustris	0
4	Anderbach	Ermatingen	723340	281517	0	Untersee	18	7	2013	G_lacustris	2
4	Anderbach	Ermatingen	723380	281507	50	Untersee	18	7	2013	G_lacustris	1
4	Anderbach	Ermatingen	723431	281495	100	Untersee	3	6	2013	G_lacustris	0
4	Anderbach	Ermatingen	723509	281158	500	Untersee	3	6	2013	G_lacustris	0
4	Anderbach	Ermatingen	723349	280778	1000	Untersee	3	6	2013	G_lacustris	0
5	Chastlerbach	TŠgerwilen	727997	280610	0	Untersee	18	7	2013	G_lacustris	0
5	Chastlerbach	TŠgerwilen	727562	280578	50	Untersee	18	7	2013	G_lacustris	0
5	Chastlerbach	TŠgerwilen	727514	280572	100	Untersee	18	7	2013	G_lacustris	0
5	Chastlerbach	TŠgerwilen	727384	280267	500	Untersee	3	6	2013	G_lacustris	0
5	Chastlerbach	TŠgerwilen	727435	279825	1000	Untersee	3	6	2013	G_lacustris	0
6	Seebach	MŸnsterlingen	735559	277359	0	Obersee	6	8	2013	G_lacustris	0
6	Seebach	MŸnsterlingen	735524	277337	50	Obersee	6	8	2013	G_lacustris	0
6	Seebach	MŸnsterlingen	735498	277293	100	Obersee	6	8	2013	G_lacustris	0
6	Seebach	MŸnsterlingen	735517	276930	500	Obersee	4	6	2013	G_lacustris	0
6	Seebach	MŸnsterlingen	735808	276571	1000	Obersee	4	6	2013	G_lacustris	0
7	Hornbach/Geuse	GŸttingen	739825	275070	0	Obersee	6	8	2013	G_lacustris	0
7	Hornbach/Geuse	GŸttingen	739805	275013	50	Obersee	6	8	2013	G_lacustris	0
7	Hornbach/Geuse	GŸttingen	739833	274974	100	Obersee	4	6	2013	G_lacustris	0
7	Hornbach/Geuse	GŸttingen	739772	274594	500	Obersee	4	6	2013	G_lacustris	0
7	Hornbach/Geuse	GŸttingen	739391	274414	1000	Obersee	4	6	2013	G_lacustris	0
8	Aach	Romanshorn	745674	269105	0	Obersee	6	8	2013	G_lacustris	0
8	Aach	Romanshorn	745607	269123	50	Obersee	6	8	2013	G_lacustris	0
8	Aach	Romanshorn	745541	269102	100	Obersee	6	8	2013	G_lacustris	0
8	Aach	Romanshorn	745224	269039	500	Obersee	8	6	2013	G_lacustris	0
8	Aach	Romanshorn	744928	269053	1000	Obersee	8	6	2013	G_lacustris	0
8	Aach	Romanshorn	742376	268291	5000	Obersee	8	6	2013	G_lacustris	0
9	Imbersbach	Arbon	749334	265676	0	Obersee	7	8	2013	G_lacustris	0
9	Imbersbach	Arbon	749266	265663	50	Obersee	7	8	2013	G_lacustris	0
9	Imbersbach	Arbon	749223	265660	100	Obersee	4	6	2013	G_lacustris	0
9	Imbersbach	Arbon	748908	265618	500	Obersee	4	6	2013	G_lacustris	0
9	Imbersbach	Arbon	748521	265783	1000	Obersee	4	6	2013	G_lacustris	0
10	Steinach	Steinach	751368	263326	0	Obersee	7	8	2013	G_lacustris	0
10	Steinach	Steinach	751327	263306	50	Obersee	7	8	2013	G_lacustris	0
10	Steinach	Steinach	751293	263272	100	Obersee	7	8	2013	G_lacustris	0
10	Steinach	Steinach	751006	262977	500	Obersee	7	6	2013	G_lacustris	0
10	Steinach	Steinach	750725	262565	1000	Obersee	7	6	2013	G_lacustris	0
10	Steinach	Steinach	748755	259998	5000	Obersee	8	6	2013	G_lacustris	0
11	Hornbach	Horn	752071	262806	0	Obersee	7	8	2013	G_lacustris	0
11	Hornbach	Horn	752060	262754	50	Obersee	7	6	2013	G_lacustris	0
11	Hornbach	Horn	752049	262702	100	Obersee	7	6	2013	G_lacustris	0
11	Hornbach	Horn	751908	262352	500	Obersee	6	6	2013	G_lacustris	0
11	Hornbach	Horn	751790	261897	1000	Obersee	6	6	2013	G_lacustris	0
12	Goldach	Goldach	753617	261884	0	Obersee	6	5	2013	G_lacustris	0
12	Goldach	Goldach	753581	261858	50	Obersee	6	5	2013	G_lacustris	0
12	Goldach	Goldach	753542	261831	100	Obersee	6	5	2013	G_lacustris	0
12	Goldach	Goldach	753205	261610	500	Obersee	16	5	2013	G_lacustris	0
12	Goldach	Goldach	752787	261334	1000	Obersee	16	5	2013	G_lacustris	0
12	Goldach	Goldach	750989	258652	5000	Obersee	15	5	2013	G_lacustris	0
13	Seegraben	Staad	758635	261569	0	Obersee	15	5	2013	G_lacustris	0
13	Seegraben	Staad	758684	261570	50	Obersee	15	5	2013	G_lacustris	0
13	Seegraben	Staad	758733	261586	100	Obersee	15	5	2013	G_lacustris	0
13	Seegraben	Staad	NA	NA	500	Obersee	NA	NA	2013	G_lacustris	NA
13	Seegraben	Staad	760181	261301	1000	Obersee	15	5	2013	G_lacustris	0
1	Speckbach	Steckborn	715113	280150	0	Untersee	10	4	2012	indet	8
1	Speckbach	Steckborn	715136	280127	50	Untersee	10	4	2012	indet	5
1	Speckbach	Steckborn	715188	280126	100	Untersee	10	4	2012	indet	29
1	Speckbach	Steckborn	715479	280008	500	Untersee	10	4	2012	indet	12
1	Speckbach	Steckborn	715828	279759	1000	Untersee	10	4	2012	indet	9
2	Eschlibach	Berlingen	719998	281713	0	Untersee	3	4	2012	indet	13
2	Eschlibach	Berlingen	720020	281669	50	Untersee	3	4	2012	indet	65
2	Eschlibach	Berlingen	720037	281615	100	Untersee	3	4	2012	indet	217
2	Eschlibach	Berlingen	719957	281294	500	Untersee	3	4	2012	indet	8
2	Eschlibach	Berlingen	720750	280358	1000	Untersee	10	4	2012	indet	88
3	Manebach	Salenstein	720885	281710	0	Untersee	3	4	2012	indet	15
3	Manebach	Salenstein	720897	281679	50	Untersee	3	4	2012	indet	27
3	Manebach	Salenstein	720940	281635	100	Untersee	3	4	2012	indet	23
3	Manebach	Salenstein	721002	281296	500	Untersee	3	4	2012	indet	9
3	Manebach	Salenstein	721411	280926	1000	Untersee	3	4	2012	indet	63
4	Anderbach	Ermatingen	723340	281517	0	Untersee	28	3	2012	indet	11
4	Anderbach	Ermatingen	723380	281507	50	Untersee	28	3	2012	indet	12
4	Anderbach	Ermatingen	723431	281495	100	Untersee	28	3	2012	indet	15
4	Anderbach	Ermatingen	723509	281158	500	Untersee	28	3	2012	indet	17
4	Anderbach	Ermatingen	723349	280778	1000	Untersee	28	3	2012	indet	10
5	Chastlerbach	TŠgerwilen	727997	280610	0	Untersee	28	3	2012	indet	12
5	Chastlerbach	TŠgerwilen	727562	280578	50	Untersee	28	3	2012	indet	21
5	Chastlerbach	TŠgerwilen	727514	280572	100	Untersee	28	3	2012	indet	13
5	Chastlerbach	TŠgerwilen	727384	280267	500	Untersee	28	3	2012	indet	66
5	Chastlerbach	TŠgerwilen	727435	279825	1000	Untersee	28	3	2012	indet	103
6	Seebach	MŸnsterlingen	735559	277359	0	Obersee	10	4	2012	indet	0
6	Seebach	MŸnsterlingen	735524	277337	50	Obersee	10	4	2012	indet	1
6	Seebach	MŸnsterlingen	735498	277293	100	Obersee	10	4	2012	indet	0
6	Seebach	MŸnsterlingen	735517	276930	500	Obersee	10	4	2012	indet	11
6	Seebach	MŸnsterlingen	735808	276571	1000	Obersee	10	4	2012	indet	241
7	Hornbach/Geuse	GŸttingen	739825	275070	0	Obersee	20	3	2012	indet	0
7	Hornbach/Geuse	GŸttingen	739805	275013	50	Obersee	20	3	2012	indet	0
7	Hornbach/Geuse	GŸttingen	739833	274974	100	Obersee	20	3	2012	indet	7
7	Hornbach/Geuse	GŸttingen	739772	274594	500	Obersee	20	3	2012	indet	1
7	Hornbach/Geuse	GŸttingen	739391	274414	1000	Obersee	20	3	2012	indet	6
8	Aach	Romanshorn	745674	269105	0	Obersee	20	3	2012	indet	0
8	Aach	Romanshorn	745607	269123	50	Obersee	20	3	2012	indet	0
8	Aach	Romanshorn	745541	269102	100	Obersee	20	3	2012	indet	0
8	Aach	Romanshorn	745224	269039	500	Obersee	20	3	2012	indet	0
8	Aach	Romanshorn	744928	269053	1000	Obersee	20	3	2012	indet	4
8	Aach	Romanshorn	742376	268291	5000	Obersee	13	4	2012	indet	4
9	Imbersbach	Arbon	749334	265676	0	Obersee	16	3	2012	indet	2
9	Imbersbach	Arbon	749266	265663	50	Obersee	16	3	2012	indet	9
9	Imbersbach	Arbon	749223	265660	100	Obersee	16	3	2012	indet	0
9	Imbersbach	Arbon	748908	265618	500	Obersee	16	3	2012	indet	0
9	Imbersbach	Arbon	748521	265783	1000	Obersee	16	3	2012	indet	0
10	Steinach	Steinach	751368	263326	0	Obersee	18	3	2012	indet	0
10	Steinach	Steinach	751327	263306	50	Obersee	18	3	2012	indet	0
10	Steinach	Steinach	751293	263272	100	Obersee	18	3	2012	indet	0
10	Steinach	Steinach	751006	262977	500	Obersee	18	3	2012	indet	0
10	Steinach	Steinach	750725	262565	1000	Obersee	18	3	2012	indet	0
10	Steinach	Steinach	748755	259998	5000	Obersee	9	4	2012	indet	0
11	Hornbach	Horn	752071	262806	0	Obersee	18	3	2012	indet	1
11	Hornbach	Horn	752060	262754	50	Obersee	18	3	2012	indet	0
11	Hornbach	Horn	752049	262702	100	Obersee	18	3	2012	indet	1
11	Hornbach	Horn	751908	262352	500	Obersee	29	3	2012	indet	7
11	Hornbach	Horn	751790	261897	1000	Obersee	29	3	2012	indet	6
12	Goldach	Goldach	753617	261884	0	Obersee	21	3	2012	indet	0
12	Goldach	Goldach	753581	261858	50	Obersee	21	3	2012	indet	0
12	Goldach	Goldach	753542	261831	100	Obersee	21	3	2012	indet	0
12	Goldach	Goldach	753205	261610	500	Obersee	21	3	2012	indet	0
12	Goldach	Goldach	752787	261334	1000	Obersee	21	3	2012	indet	0
12	Goldach	Goldach	750989	258652	5000	Obersee	9	4	2012	indet	0
13	Seegraben	Staad	758635	261569	0	Obersee	21	3	2012	indet	1
13	Seegraben	Staad	758684	261570	50	Obersee	21	3	2012	indet	0
13	Seegraben	Staad	758733	261586	100	Obersee	21	3	2012	indet	2
13	Seegraben	Staad	NA	NA	500	Obersee	NA	NA	NA	indet	NA
13	Seegraben	Staad	760181	261301	1000	Obersee	13	4	2012	indet	6
1	Speckbach	Steckborn	715113	280150	0	Untersee	23	5	2013	indet	164
1	Speckbach	Steckborn	715136	280127	50	Untersee	23	5	2013	indet	44
1	Speckbach	Steckborn	715188	280126	100	Untersee	23	5	2013	indet	142
1	Speckbach	Steckborn	715479	280008	500	Untersee	23	5	2013	indet	14
1	Speckbach	Steckborn	715828	279759	1000	Untersee	23	5	2013	indet	47
2	Eschlibach	Berlingen	719998	281713	0	Untersee	28	5	2013	indet	0
2	Eschlibach	Berlingen	720020	281669	50	Untersee	28	5	2013	indet	69
2	Eschlibach	Berlingen	720037	281615	100	Untersee	28	5	2013	indet	24
2	Eschlibach	Berlingen	719957	281294	500	Untersee	28	5	2013	indet	31
2	Eschlibach	Berlingen	720750	280358	1000	Untersee	28	5	2013	indet	51
3	Manebach	Salenstein	720885	281710	0	Untersee	28	5	2013	indet	10
3	Manebach	Salenstein	720897	281679	50	Untersee	27	5	2013	indet	184
3	Manebach	Salenstein	720940	281635	100	Untersee	27	5	2013	indet	263
3	Manebach	Salenstein	721002	281296	500	Untersee	27	5	2013	indet	22
3	Manebach	Salenstein	721411	280926	1000	Untersee	27	5	2013	indet	44
4	Anderbach	Ermatingen	723340	281517	0	Untersee	18	7	2013	indet	66
4	Anderbach	Ermatingen	723380	281507	50	Untersee	18	7	2013	indet	79
4	Anderbach	Ermatingen	723431	281495	100	Untersee	3	6	2013	indet	71
4	Anderbach	Ermatingen	723509	281158	500	Untersee	3	6	2013	indet	121
4	Anderbach	Ermatingen	723349	280778	1000	Untersee	3	6	2013	indet	122
5	Chastlerbach	TŠgerwilen	727997	280610	0	Untersee	18	7	2013	indet	103
5	Chastlerbach	TŠgerwilen	727562	280578	50	Untersee	18	7	2013	indet	73
5	Chastlerbach	TŠgerwilen	727514	280572	100	Untersee	18	7	2013	indet	286
5	Chastlerbach	TŠgerwilen	727384	280267	500	Untersee	3	6	2013	indet	67
5	Chastlerbach	TŠgerwilen	727435	279825	1000	Untersee	3	6	2013	indet	34
6	Seebach	MŸnsterlingen	735559	277359	0	Obersee	6	8	2013	indet	12
6	Seebach	MŸnsterlingen	735524	277337	50	Obersee	6	8	2013	indet	0
6	Seebach	MŸnsterlingen	735498	277293	100	Obersee	6	8	2013	indet	0
6	Seebach	MŸnsterlingen	735517	276930	500	Obersee	4	6	2013	indet	119
6	Seebach	MŸnsterlingen	735808	276571	1000	Obersee	4	6	2013	indet	800
7	Hornbach/Geuse	GŸttingen	739825	275070	0	Obersee	6	8	2013	indet	66
7	Hornbach/Geuse	GŸttingen	739805	275013	50	Obersee	6	8	2013	indet	3
7	Hornbach/Geuse	GŸttingen	739833	274974	100	Obersee	4	6	2013	indet	4
7	Hornbach/Geuse	GŸttingen	739772	274594	500	Obersee	4	6	2013	indet	0
7	Hornbach/Geuse	GŸttingen	739391	274414	1000	Obersee	4	6	2013	indet	13
8	Aach	Romanshorn	745674	269105	0	Obersee	6	8	2013	indet	0
8	Aach	Romanshorn	745607	269123	50	Obersee	6	8	2013	indet	0
8	Aach	Romanshorn	745541	269102	100	Obersee	6	8	2013	indet	0
8	Aach	Romanshorn	745224	269039	500	Obersee	8	6	2013	indet	0
8	Aach	Romanshorn	744928	269053	1000	Obersee	8	6	2013	indet	3
8	Aach	Romanshorn	742376	268291	5000	Obersee	8	6	2013	indet	1
9	Imbersbach	Arbon	749334	265676	0	Obersee	7	8	2013	indet	9
9	Imbersbach	Arbon	749266	265663	50	Obersee	7	8	2013	indet	30
9	Imbersbach	Arbon	749223	265660	100	Obersee	4	6	2013	indet	121
9	Imbersbach	Arbon	748908	265618	500	Obersee	4	6	2013	indet	0
9	Imbersbach	Arbon	748521	265783	1000	Obersee	4	6	2013	indet	0
10	Steinach	Steinach	751368	263326	0	Obersee	7	8	2013	indet	0
10	Steinach	Steinach	751327	263306	50	Obersee	7	8	2013	indet	0
10	Steinach	Steinach	751293	263272	100	Obersee	7	8	2013	indet	0
10	Steinach	Steinach	751006	262977	500	Obersee	7	6	2013	indet	0
10	Steinach	Steinach	750725	262565	1000	Obersee	7	6	2013	indet	1
10	Steinach	Steinach	748755	259998	5000	Obersee	8	6	2013	indet	4
11	Hornbach	Horn	752071	262806	0	Obersee	7	8	2013	indet	11
11	Hornbach	Horn	752060	262754	50	Obersee	7	6	2013	indet	4
11	Hornbach	Horn	752049	262702	100	Obersee	7	6	2013	indet	49
11	Hornbach	Horn	751908	262352	500	Obersee	6	6	2013	indet	37
11	Hornbach	Horn	751790	261897	1000	Obersee	6	6	2013	indet	32
12	Goldach	Goldach	753617	261884	0	Obersee	6	5	2013	indet	44
12	Goldach	Goldach	753581	261858	50	Obersee	6	5	2013	indet	0
12	Goldach	Goldach	753542	261831	100	Obersee	6	5	2013	indet	0
12	Goldach	Goldach	753205	261610	500	Obersee	16	5	2013	indet	0
12	Goldach	Goldach	752787	261334	1000	Obersee	16	5	2013	indet	27
12	Goldach	Goldach	750989	258652	5000	Obersee	15	5	2013	indet	5
13	Seegraben	Staad	758635	261569	0	Obersee	15	5	2013	indet	53
13	Seegraben	Staad	758684	261570	50	Obersee	15	5	2013	indet	3
13	Seegraben	Staad	758733	261586	100	Obersee	15	5	2013	indet	0
13	Seegraben	Staad	NA	NA	500	Obersee	NA	NA	2013	indet	NA
13	Seegraben	Staad	760181	261301	1000	Obersee	15	5	2013	indet	0
