# Supplementary material for: Spatial patterns of genetic diversity, community composition and occurrence of native and non-native amphipods in naturally replicated tributary streams
Source: BMC Ecol. 2016 Apr 26;16:23. doi: 10.1186/s12898-016-0079-7 (PMC4847240; doi:10.1186/s12898-016-0079-7)
Supplement: Supplementary file 2 — 10.1186/s12898-016-0079-7 The complete microsatellite dataset, in which we give for each Gammarus fossarum genotyped a unique identification number (“sort_nr”), the position of the respective population (“position”; headwater h or outlet o), the population number (“pop”), a unique genotype number (“Individuum”), the stream name (“Bach”), and then all the microsatellite data values for the 10 microsatellite loci gf13, gf18, gf22, gf27, gf10, gf21, gf24, gf19 and gf28. [file 12898_2016_79_MOESM2_ESM.txt]

Original raw data from Altermatt, Alther & Mächler 2016. Spatial patterns of genetic diversity, community composition and occurrence of native and non-native amphipods in naturally replicated tributary streams. BMC Ecology.

Please do not use without citing the original article.

The dataset gives all microsatellite data of Gammarus fossarum.

The dataset gives a unique identification number for each individual genotyped, the position of the respective population (headwater h or outlet o), the population number, a unique genotype number, the stream name (Bach), and then all the microsatellite loci for the 10 loci gf13, gf18, gf22, gf27, gf10, gf21, gf24, gf19 and gf28.

sort_nr	position	pop	Individuum	Bach	gf13	gf18	gf22	gf27	gf10	gf21	gf24	gf19	gf28
1	o	1	1	Speckbach	125134	230230	168168	203211	188191	200257	178178	215226	221237
2	o	1	2	Speckbach	125131	223230	165165	211211	187191	239239	178178	212212	219223
3	o	1	3	Speckbach	125125	230230	168168	203211	188191	239248	178178	212212	215221
4	o	1	4	Speckbach	125134	225230	165165	211213	188191	239242	178178	209215	219237
5	o	1	5	Speckbach	125125	219226	165168	211211	191191	239239	178178	215226	217221
6	o	1	6	Speckbach	125134	223232	168168	211211	187191	239239	178178	218229	215217
7	o	1	7	Speckbach	125137	230230	165165	203211	191191	239239	178178	215218	217221
8	o	1	8	Speckbach	125125	232232	165168	203211	187191	239239	178178	221229	217217
9	o	1	9	Speckbach	125134	223230	165168	203211	188188	239239	178178	215218	217219
10	o	1	10	Speckbach	125125	220232	165165	211211	187188	200239	178178	206218	221221
11	o	1	11	Speckbach	125125	225226	165165	211211	187187	239245	178178	221233	217237
12	o	1	12	Speckbach	125125	230230	165165	211213	188191	239242	178178	215233	219221
13	o	1	13	Speckbach	125125	223232	165168	211211	187188	236242	178180	206212	221225
14	o	1	14	Speckbach	125125	220230	165165	211211	188191	239239	178178	212221	221221
15	o	1	15	Speckbach	125134	230232	165165	211211	188191	230239	178178	221221	219219
16	o	1	16	Speckbach	125134	230230	168168	211211	187191	239239	178178	218221	215219
17	o	1	17	Speckbach	125125	230232	165165	203211	187187	239248	178178	229229	221221
18	o	1	18	Speckbach	125137	228235	165165	203211	188188	239242	178178	212229	217219
19	o	1	19	Speckbach	125125	232232	165165	203211	187187	239239	178178	NA	219221
20	o	1	20	Speckbach	125125	230238	165165	211211	191191	230239	178178	218224	217217
21	o	1	21	Speckbach	125125	223230	165165	203203	187191	NA	178178	203212	219219
22	o	1	22	Speckbach	128137	225230	165165	211211	188191	239245	178178	223231	219219
23	o	1	23	Speckbach	125134	223232	165165	211211	188191	236245	178178	215226	217217
24	o	1	24	Speckbach	125125	220230	165165	211211	187191	239239	178184	215215	219219
25	o	1	25	Speckbach	125134	223225	165165	203203	188191	239239	178181	224229	219219
26	o	1	26	Speckbach	125125	223225	165165	211211	188188	239239	178178	206215	219239
27	o	1	27	Speckbach	125125	230230	165165	211211	191191	NA	NA	NA	NA
28	o	1	28	Speckbach	125137	230238	165165	211211	187188	239239	178178	212224	217219
29	o	1	29	Speckbach	125125	225230	165165	198211	187187	239245	178178	218224	217219
30	o	1	30	Speckbach	125134	223232	165165	203203	187188	239239	178178	NA	217217
31	o	1	31	Speckbach	134137	220232	165165	211211	187191	239245	178178	206224	217217
32	o	1	32	Speckbach	125125	223230	165165	211211	191191	239239	178178	218229	217219
122	h	1	33	Speckbach	125125	223230	165165	203211	187188	239245	178178	215218	219225
123	h	1	34	Speckbach	134137	220223	165165	211211	188191	239245	178178	215218	217219
124	h	1	35	Speckbach	125134	226232	165165	203211	187188	236242	178181	221227	217235
125	h	1	36	Speckbach	134142	NA	NA	203211	188191	200218	178178	215218	219221
126	h	1	37	Speckbach	125134	226230	165165	203211	188191	227242	178178	224224	219235
127	h	1	38	Speckbach	125125	230235	165165	203211	188191	200236	178178	209231	221235
128	h	1	39	Speckbach	134140	226230	165165	203213	187191	200230	178178	212215	225235
97	h	1	40	Speckbach	125137	223232	165168	203211	187187	236239	178178	215229	219219
98	h	1	41	Speckbach	125137	223235	168168	203211	188191	239239	178178	221229	221235
99	h	1	42	Speckbach	125125	220235	168168	203203	188191	200230	178178	209218	235237
100	h	1	43	Speckbach	125128	220223	165165	203203	188191	236239	178181	212221	217219
101	h	1	44	Speckbach	NA	NA	165168	203211	NA	239239	178178	203215	217219
102	h	1	45	Speckbach	125125	226232	165165	203211	188191	239239	178178	218221	217235
103	h	1	46	Speckbach	125134	226230	165165	203211	188191	200242	178178	215229	217219
104	h	1	47	Speckbach	125125	220230	165165	211211	187187	239242	178178	221221	217221
105	h	1	48	Speckbach	125125	230232	165165	203203	188188	230242	178178	221224	239239
106	h	1	49	Speckbach	137137	230235	168168	203211	188191	239245	178178	212215	219221
107	h	1	50	Speckbach	128134	230230	165165	203211	187191	230239	178184	218229	219235
108	h	1	51	Speckbach	125125	NA	165165	211211	188191	200248	178178	229229	215219
109	h	1	52	Speckbach	128128	214230	165168	211213	188191	239239	178178	212215	215217
110	h	1	53	Speckbach	125137	220230	165165	211211	187191	239242	178181	212224	219239
111	h	1	54	Speckbach	125125	230230	165165	211211	187188	239242	178178	224229	215221
112	h	1	55	Speckbach	137137	226232	165165	203211	188191	230257	178178	212221	221221
113	h	1	56	Speckbach	134137	NA	165165	211211	188191	236251	178178	221221	221221
114	h	1	57	Speckbach	125125	222232	165165	203211	187188	239239	178178	218229	215219
115	h	1	58	Speckbach	125125	226232	165168	211211	188191	230236	178178	215218	217221
116	h	1	59	Speckbach	125125	NA	165165	211211	188191	239239	178181	224224	217221
117	h	1	60	Speckbach	125125	230230	165165	203211	187191	239262	178178	221221	217219
118	h	1	61	Speckbach	125125	230230	165165	211211	188188	239239	178178	224224	217217
119	h	1	62	Speckbach	128137	220232	165165	203203	187191	230236	178178	215231	225235
120	h	1	63	Speckbach	125137	230230	165165	203211	187187	200239	178181	215224	217219
121	h	1	64	Speckbach	125125	230232	165165	203203	188188	239242	178178	224224	219221
129	o	2	65	Eschlibach	125137	220235	165168	203211	188191	236257	178178	218218	219221
130	o	2	66	Eschlibach	125125	220235	165168	211211	191191	239245	178178	209229	217217
131	o	2	67	Eschlibach	125134	220238	165165	211213	188191	218264	178178	215218	217239
132	o	2	68	Eschlibach	134134	220241	168168	211213	188188	245253	178178	206215	221221
133	o	2	69	Eschlibach	125137	220238	168168	211211	187188	233239	178178	209215	217221
134	o	2	70	Eschlibach	137137	220238	165165	211213	188188	200239	178178	206218	217219
135	o	2	71	Eschlibach	125134	235235	165168	211211	188191	239248	178178	215218	219227
136	o	2	72	Eschlibach	134134	220238	165165	211213	188191	248253	178178	215229	235235
137	o	2	73	Eschlibach	134134	235238	165165	211211	188191	200239	178178	209215	221235
138	o	2	74	Eschlibach	134137	220235	165168	211211	188191	239257	178178	221224	217219
139	o	2	75	Eschlibach	134134	235238	165165	211213	188191	248257	178178	206215	219221
140	o	2	76	Eschlibach	125137	230232	165168	211211	191191	200248	178178	206224	217217
141	o	2	77	Eschlibach	134137	NA	165168	211213	188188	251264	165178	209209	217235
142	o	2	78	Eschlibach	125134	235241	165165	213213	188188	200239	178178	218221	219221
143	o	2	79	Eschlibach	125137	235244	165165	211213	191191	239239	178178	215218	219235
144	o	2	80	Eschlibach	125137	235235	165168	211211	188188	239239	178178	212221	217219
145	o	2	81	Eschlibach	125137	220235	165165	203211	188188	239262	178178	218227	219221
146	o	2	82	Eschlibach	125134	NA	168168	203211	188191	239239	178178	212215	217219
147	o	2	83	Eschlibach	131137	220238	168168	211211	191191	239257	178178	215221	217219
148	o	2	84	Eschlibach	125134	220220	165168	211213	188191	242264	178178	209212	219221
150	o	2	85	Eschlibach	125134	235235	168168	213213	188188	218257	178178	206224	219219
151	o	2	86	Eschlibach	137137	220238	165165	203205	188191	236248	178178	212221	217219
152	o	2	87	Eschlibach	134140	235235	168168	211211	191191	248253	178178	206224	217261
153	o	2	88	Eschlibach	125125	223235	165168	203211	188191	236257	178178	215215	217225
154	o	2	89	Eschlibach	131137	220220	168168	211213	188191	200257	178178	218224	217217
156	o	2	90	Eschlibach	134137	220220	165165	213215	188188	253253	178178	206209	217235
157	o	2	91	Eschlibach	137137	220220	165168	211213	188191	239262	178178	218218	217225
158	o	2	92	Eschlibach	134137	235235	165165	211213	188188	239262	178178	218227	217219
159	o	2	93	Eschlibach	137137	223241	165168	211211	191191	259259	178178	215218	219219
33	h	2	94	Eschlibach	125125	235238	165168	203211	191191	NA	178178	218221	219229
34	h	2	95	Eschlibach	125125	220238	165168	203203	188188	239257	178178	209229	217219
35	h	2	96	Eschlibach	NA	NA	165165	203211	188191	239248	178178	212215	217217
36	h	2	97	Eschlibach	NA	NA	165168	203211	188191	239257	178178	206209	217219
37	h	2	98	Eschlibach	125125	225235	168168	211211	188188	195257	178178	212218	217219
38	h	2	99	Eschlibach	125137	220225	165165	211211	188188	239257	177178	218221	221235
40	h	2	100	Eschlibach	134134	220230	165168	211213	188191	239257	178178	218218	217229
41	h	2	101	Eschlibach	125134	230232	165165	211213	188188	242242	178178	221221	221225
42	h	2	102	Eschlibach	125134	219220	165165	211213	188188	239248	178178	200218	217219
43	h	2	103	Eschlibach	125125	220235	168168	211211	188191	239257	178178	206224	217219
44	h	2	104	Eschlibach	134134	220238	165168	203213	188188	239239	178178	215221	217219
46	h	2	105	Eschlibach	134137	230235	165168	211213	188188	245259	177177	215218	219225
48	h	2	106	Eschlibach	125134	220235	165168	211211	188191	239248	178178	212218	217219
49	h	2	107	Eschlibach	125137	211235	165168	211213	188188	200259	177178	206221	217219
50	h	2	108	Eschlibach	134137	219220	165165	203211	188191	NA	NA	213215	219219
51	h	2	109	Eschlibach	125125	235235	165165	211213	188188	257259	178178	229229	219241
52	h	2	110	Eschlibach	125134	220223	165165	211213	191191	239257	178178	206226	217217
53	h	2	111	Eschlibach	120125	220232	165168	211211	188188	242257	177177	215221	219227
54	h	2	112	Eschlibach	125125	220220	165168	211213	188191	239262	178178	209218	217235
55	h	2	113	Eschlibach	128134	235235	165165	211211	188188	200248	NA	218218	235235
57	h	2	114	Eschlibach	125134	235238	NA	203211	188188	239239	177178	209218	219221
58	h	2	115	Eschlibach	125134	220223	165165	203211	188191	236239	178178	212218	217221
59	h	2	116	Eschlibach	125137	230235	168168	211211	188191	248259	177178	206209	217219
60	h	2	117	Eschlibach	125134	220235	168168	203211	188191	239259	178178	215218	217235
61	h	2	118	Eschlibach	134137	220232	168168	211213	191191	233259	177178	206206	221235
62	h	2	119	Eschlibach	125137	226235	168168	211215	188188	236248	178178	215218	219219
63	h	2	120	Eschlibach	134137	220230	165168	211213	188191	239257	178178	218227	219219
160	o	3	121	Manebach	125125	220232	165168	211213	188191	195257	178178	209215	217219
161	o	3	122	Manebach	125134	235244	165165	211213	188188	242242	178178	218224	219219
162	o	3	123	Manebach	131134	220241	165168	203213	187188	200239	178178	209231	217217
163	o	3	124	Manebach	125134	220235	165165	211213	191191	248253	178178	215218	219225
164	o	3	125	Manebach	NA	220241	165168	203211	188191	NA	NA	NA	NA
165	o	3	126	Manebach	134137	220235	165168	211211	188191	239257	178178	209224	219219
167	o	3	127	Manebach	120137	NA	165165	211211	188191	239239	178178	215221	217217
168	o	3	128	Manebach	134137	220226	168168	203213	188191	215242	178181	215221	219219
169	o	3	129	Manebach	134137	220220	165165	211211	191191	239248	178178	206209	217217
170	o	3	130	Manebach	134134	220238	165168	211213	188191	239239	178178	212218	217219
171	o	3	131	Manebach	119134	223238	165165	211213	188188	200239	178178	221224	219235
172	o	3	132	Manebach	134137	220220	165168	203213	187191	239257	178178	224224	217219
173	o	3	133	Manebach	125134	220235	165165	203211	187188	242259	178178	206215	217217
174	o	3	134	Manebach	131134	235235	165168	213213	188191	239257	178178	206215	219229
175	o	3	135	Manebach	134134	220241	165168	203211	188191	239245	178178	206221	217235
176	o	3	136	Manebach	134137	220235	165165	211213	191191	239239	177178	215231	219219
177	o	3	137	Manebach	125134	223238	165165	211213	191191	239248	178184	206231	221235
178	o	3	138	Manebach	134134	220235	165168	211213	188191	239262	178178	206209	217219
179	o	3	139	Manebach	125137	220220	165168	203213	191191	242257	178178	215218	217219
181	o	3	140	Manebach	125134	220241	165168	203211	188191	239253	178178	206215	NA
182	o	3	141	Manebach	134137	235235	168168	211213	187191	239251	178178	215218	219219
183	o	3	142	Manebach	134137	223235	168168	211211	188188	248257	178178	206218	221225
184	o	3	143	Manebach	125134	220238	165168	211211	191191	236239	178178	206215	227227
185	o	3	144	Manebach	134137	220232	165165	211211	188191	239253	178178	215221	219219
186	o	3	145	Manebach	128134	220220	165165	203213	188191	239257	178178	209215	217217
187	o	3	146	Manebach	125125	NA	165168	211211	191191	239239	178178	215215	217235
188	o	3	147	Manebach	134137	219220	165165	211211	188188	215267	178178	209224	219219
189	o	3	148	Manebach	120125	NA	165168	203211	188191	239248	178178	215231	NA
190	o	3	149	Manebach	125137	220232	165165	211211	191191	239242	178178	209212	217217
191	o	3	150	Manebach	134137	226230	168168	203213	188191	195236	178178	215218	221261
192	o	3	151	Manebach	134137	220238	165165	211213	188191	200257	178178	215221	219219
263	o	4	152	Anderbach	125125	NA	165168	211211	191191	NA	178178	NA	217219
264	o	4	153	Anderbach	134137	225232	165168	203203	187191	239239	177180	212218	217217
266	o	4	154	Anderbach	116131	214214	165165	203203	188191	239242	178178	227227	217217
267	o	4	155	Anderbach	119137	223223	165165	203203	188191	239245	178178	212215	219219
64	h	3	156	Manebach	134137	235235	165165	211215	188191	239264	178178	215221	217219
65	h	3	157	Manebach	125131	NA	165168	211211	188188	257262	178178	215218	217219
66	h	3	158	Manebach	125134	223223	168168	211213	188191	257264	178178	212226	219219
67	h	3	159	Manebach	125125	220232	165168	211211	188188	239239	177178	209209	217225
68	h	3	160	Manebach	125134	220235	165165	211211	188188	239239	178178	209209	217219
69	h	3	161	Manebach	125125	235235	165168	211213	187188	230239	178178	215218	219221
70	h	3	162	Manebach	137137	220226	165168	211211	188188	248248	178178	218218	217217
71	h	3	163	Manebach	134134	223235	165168	211211	188191	218259	178178	215218	217219
72	h	3	164	Manebach	125134	220235	165165	211211	191191	239248	178178	206218	217219
73	h	3	165	Manebach	134137	220220	165168	203211	188191	215239	178178	209224	221235
74	h	3	166	Manebach	128134	211235	165165	211213	188188	259275	178178	215224	217217
75	h	3	167	Manebach	134137	235238	165165	211213	188188	200259	178178	203206	217217
76	h	3	168	Manebach	125134	220220	165165	203211	188188	248257	178178	218218	213221
77	h	3	169	Manebach	125134	223235	165168	211211	188191	215239	178178	218221	217217
78	h	3	170	Manebach	125125	NA	165165	203211	191191	200239	178178	218224	217217
79	h	3	171	Manebach	125140	235238	168168	211213	188188	259259	178178	218224	217217
80	h	3	172	Manebach	131134	223235	165168	211213	188191	239239	178178	212221	217219
81	h	3	173	Manebach	125128	225230	165165	211211	191191	200239	177177	218223	217219
82	h	3	174	Manebach	125134	220220	165168	194211	188191	239239	178178	215218	217219
83	h	3	175	Manebach	134137	211220	168168	211213	188191	257264	178178	215218	219219
84	h	3	176	Manebach	125137	220220	165165	211213	188191	200257	178178	215218	217217
85	h	3	177	Manebach	125134	220235	165168	211213	188188	239257	178178	215218	237237
86	h	3	178	Manebach	134137	220235	165165	203211	188191	239242	177178	209212	217217
87	h	3	179	Manebach	125134	220235	165168	211213	188188	239257	178178	215218	237237
88	h	3	180	Manebach	125125	226247	165165	211213	188191	239239	178178	212218	219219
89	h	3	181	Manebach	134134	220238	165165	211211	188188	239248	178178	209218	217221
90	h	3	182	Manebach	134134	226247	165165	213213	188191	239262	178178	215221	217217
91	h	3	183	Manebach	125125	220235	165171	211213	188188	257257	178178	215218	217219
92	h	3	184	Manebach	125134	220220	165165	203211	188188	239239	178178	215218	219227
93	h	3	185	Manebach	125137	238241	165165	203213	188191	239239	178178	209218	217237
94	h	3	186	Manebach	125134	220238	165168	203213	188191	239242	178178	209218	221221
95	h	3	187	Manebach	125131	228238	165165	211213	188191	236257	178178	206218	217219
96	h	3	188	Manebach	125137	220238	165165	211213	188188	NA	178178	206221	243243
268	o	4	189	Anderbach	119119	226238	168168	203211	191191	239239	178178	218218	217217
269	o	4	190	Anderbach	137137	226241	165168	203211	191191	239239	178178	212215	217219
270	o	4	191	Anderbach	125137	226241	165165	203213	188188	236239	177178	212218	217217
271	o	4	192	Anderbach	119137	226247	165168	211211	191191	236239	177178	212218	217219
272	o	4	193	Anderbach	134137	223223	168168	211211	NA	239239	177178	215218	217219
273	o	4	194	Anderbach	125125	220220	165168	211211	188191	239239	178178	212229	219221
274	o	4	195	Anderbach	120137	223241	165168	203211	187188	239239	178178	209218	219219
275	o	4	196	Anderbach	119137	230235	165168	211211	188188	236239	177178	209212	217219
276	o	4	197	Anderbach	120137	235238	165168	203211	188191	239239	178180	209212	217219
277	o	4	198	Anderbach	120137	226241	165168	203203	187191	195248	177180	209215	217219
278	o	4	199	Anderbach	120137	219223	165168	203211	187191	236245	177178	209212	217219
279	o	4	200	Anderbach	137137	223230	165168	211211	188191	239242	177178	209212	217219
280	o	4	201	Anderbach	120137	223223	165168	211211	188191	239239	178178	212215	217217
281	o	4	202	Anderbach	134137	230232	165165	211211	191191	230239	177178	209209	217217
284	o	4	203	Anderbach	119137	226235	165168	203211	188191	239239	177178	209215	217217
285	o	4	204	Anderbach	125137	223241	165168	203211	188188	239239	177178	212218	217217
287	o	4	205	Anderbach	119137	230230	165168	211211	187191	236239	178180	215221	217219
288	o	4	206	Anderbach	125137	207230	165165	203211	191191	239239	178178	209218	217217
289	o	4	207	Anderbach	119137	223230	168168	203211	191191	239239	177180	209212	213219
290	o	4	208	Anderbach	119137	220220	168168	211211	188188	230239	177178	209215	217219
291	o	4	209	Anderbach	134137	226226	168168	211211	191191	239239	178178	209218	217217
292	o	4	210	Anderbach	134137	223244	168168	211213	191191	239239	177178	203212	219229
293	o	4	211	Anderbach	137137	220220	168168	203211	191191	239242	178178	218218	NA
294	o	4	212	Anderbach	119137	223223	165168	211211	188188	239245	178178	212212	217219
391	h	4	213	Anderbach	125125	223223	168168	211211	191191	239242	178178	209212	217219
392	h	4	214	Anderbach	137137	241241	168168	211211	188191	239239	177178	212212	217219
393	h	4	215	Anderbach	137137	230238	168168	203211	188191	239248	178178	221227	217217
394	h	4	216	Anderbach	119137	223226	165165	211211	188188	239239	178178	215221	217217
395	h	4	217	Anderbach	134137	238238	168168	211211	188191	NA	NA	NA	NA
396	h	4	218	Anderbach	134134	235244	168168	203211	188191	236239	178178	209221	217217
397	h	4	219	Anderbach	119119	238247	165168	211213	191191	236239	178178	218218	217219
398	h	4	220	Anderbach	134137	230241	168168	203211	188191	233239	177178	215221	219219
399	h	4	221	Anderbach	119119	223244	165168	211211	188191	242245	178180	209212	217219
400	h	4	222	Anderbach	119137	220241	168168	203203	188191	239239	177178	209209	219219
363	h	4	223	Anderbach	119119	232244	165168	211211	187191	239239	178181	212218	217219
364	h	4	224	Anderbach	137137	230247	165168	211211	188191	233236	178178	206215	219219
365	h	4	225	Anderbach	120125	230241	168168	211211	191191	239248	177178	209221	217219
366	h	4	226	Anderbach	137137	220232	165165	203211	191191	236239	178178	209215	217219
367	h	4	227	Anderbach	120137	223232	165168	211211	191193	239245	177178	209218	217217
368	h	4	228	Anderbach	137137	226232	168168	203211	188188	239242	177178	209212	217217
369	h	4	229	Anderbach	137137	223238	168168	203211	188188	239251	177177	212221	217219
370	h	4	230	Anderbach	137137	226241	165165	211211	191191	239242	177178	209218	217219
371	h	4	231	Anderbach	119134	241247	168168	211211	187191	239239	177181	212212	217219
372	h	4	232	Anderbach	137137	223226	168168	203211	188188	239251	178178	206209	217219
373	h	4	233	Anderbach	120137	225230	165168	203211	188188	239239	177177	209218	217219
374	h	4	234	Anderbach	120137	228232	165168	203213	188191	239239	178178	215215	219219
375	h	4	235	Anderbach	120120	241244	165168	203211	188191	239239	177184	209212	217219
376	h	4	236	Anderbach	119137	223223	168168	211211	188188	230239	177177	212215	217217
377	h	4	237	Anderbach	137137	223241	165168	203211	188191	233239	178178	NA	217219
378	h	4	238	Anderbach	137137	223226	165165	211211	187191	239239	177178	209209	217221
379	h	4	239	Anderbach	120120	223232	165168	203211	188191	239239	177178	209218	217219
380	h	4	240	Anderbach	134137	232241	168168	211213	188191	239239	177177	212215	217219
381	h	4	241	Anderbach	120137	241244	168168	211211	188188	242242	178181	209215	217219
382	h	4	242	Anderbach	119125	226232	165168	211211	191191	239239	178178	209215	219219
383	h	4	243	Anderbach	119137	NA	165168	211211	188188	236239	178184	209218	217239
384	h	4	244	Anderbach	120137	241244	165168	203211	188188	239251	177178	209221	219221
385	h	4	245	Anderbach	120137	223226	165165	211211	188188	239239	177178	215218	219219
386	h	4	246	Anderbach	134137	223235	168168	203211	191191	239239	177181	206218	217219
387	h	4	247	Anderbach	134137	226226	165168	211211	188191	239239	178178	212212	217219
388	h	4	248	Anderbach	120137	223223	168168	211211	188191	236239	177178	212218	217239
389	h	4	249	Anderbach	120137	217217	165168	211211	188191	230239	177177	212215	217219
390	h	4	250	Anderbach	137137	223223	165168	203203	188188	230239	NA	215224	NA
193	o	5	251	Chastlerbach	NA	217220	165165	200221	188191	NA	178178	215229	NA
197	o	5	252	Chastlerbach	125125	NA	165165	211211	187187	239239	177177	218218	217217
198	o	5	253	Chastlerbach	125125	211241	165165	213213	188191	200200	172177	206223	221235
199	o	5	254	Chastlerbach	125125	235235	165165	213221	188191	239239	NA	209223	217231
200	o	5	255	Chastlerbach	125137	228228	165168	213213	187187	239239	NA	215218	NA
201	o	5	256	Chastlerbach	125137	220232	165168	211213	188193	239239	177177	215218	217239
202	o	5	257	Chastlerbach	125137	225230	165168	211213	187191	239242	177178	218218	227231
203	o	5	258	Chastlerbach	125134	226230	165165	203213	188191	239239	177178	212218	217217
204	o	5	259	Chastlerbach	125137	226230	165165	203213	188188	239242	177178	212215	217217
205	o	5	260	Chastlerbach	125125	220230	165165	209211	191191	239239	178178	218223	217217
206	o	5	261	Chastlerbach	125137	214214	165165	213223	188188	230230	178178	215223	217231
207	o	5	262	Chastlerbach	116116	220223	171171	225225	188191	NA	178178	221229	217217
209	o	5	263	Chastlerbach	125137	223230	165168	211213	187191	230236	177177	206212	227227
210	o	5	264	Chastlerbach	116125	214214	165168	221223	NA	NA	NA	212227	NA
211	o	5	265	Chastlerbach	125125	217238	165168	213213	188191	236239	172178	218231	217235
212	o	5	266	Chastlerbach	125125	225238	165168	211213	191191	239239	174177	221227	217217
214	o	5	267	Chastlerbach	125125	230230	168168	211211	188191	200200	177177	221221	217229
215	o	5	268	Chastlerbach	125125	230232	165165	211211	187191	239239	177177	209218	221229
216	o	5	269	Chastlerbach	125125	232238	165165	211213	187191	242242	177177	209215	217217
217	o	5	270	Chastlerbach	125137	225225	165165	211213	191191	236236	177177	212227	229235
218	o	5	271	Chastlerbach	125137	225228	165168	207211	191193	230230	177177	206227	219237
219	o	5	272	Chastlerbach	125125	225241	165165	211213	188191	239239	177177	218218	217235
220	o	5	273	Chastlerbach	134137	NA	165165	211213	188191	239239	177178	209221	221235
221	o	5	274	Chastlerbach	125125	230230	168168	211213	188188	239239	170178	212218	219229
222	o	5	275	Chastlerbach	125137	232235	165165	213213	188191	230251	177178	212224	217229
224	o	5	276	Chastlerbach	125134	226226	165165	211213	188188	195239	177177	215218	237237
225	o	5	277	Chastlerbach	125137	225230	165165	211213	191191	239251	177178	206221	221227
226	o	5	278	Chastlerbach	125137	232232	165165	213213	191191	200239	172178	224231	217235
227	o	5	279	Chastlerbach	125125	230230	168168	213213	191191	239251	177177	224224	217217
295	h	5	280	Chastlerbach	125125	230230	165165	213213	191191	236239	177177	218218	217217
296	h	5	281	Chastlerbach	137137	230230	165168	211213	187191	195236	177181	209212	221237
297	h	5	282	Chastlerbach	137137	226226	168168	211215	188191	239239	177177	209209	219229
298	h	5	283	Chastlerbach	125137	241241	165165	211213	191193	200239	177178	221224	217221
299	h	5	284	Chastlerbach	125134	214232	165165	211213	191191	200200	NA	215221	217217
300	h	5	285	Chastlerbach	125144	225230	168168	211213	188191	239239	178178	212212	217221
301	h	5	286	Chastlerbach	125125	230230	165168	211213	191191	227239	178178	209218	217229
302	h	5	287	Chastlerbach	125125	214232	165168	211213	188189	239239	177177	215218	217257
303	h	5	288	Chastlerbach	125137	220235	165168	211215	193193	221224	177177	218221	227255
305	h	5	289	Chastlerbach	125144	228230	165165	211213	187188	230236	177177	221221	219229
306	h	5	290	Chastlerbach	125125	226226	165165	211215	187191	239239	177181	209209	219221
307	h	5	291	Chastlerbach	125134	223230	165165	213213	188191	239239	177178	218231	219229
308	h	5	292	Chastlerbach	125134	230230	165165	211215	188191	236239	177178	215221	235257
309	h	5	293	Chastlerbach	125125	232244	165165	211213	187188	236239	177178	206218	227237
310	h	5	294	Chastlerbach	137137	230230	165165	211213	187188	230239	181181	215218	227229
311	h	5	295	Chastlerbach	125125	230230	165165	213213	191191	218239	177177	218218	217217
312	h	5	296	Chastlerbach	125125	220230	168168	211213	193193	233236	177178	209215	219221
313	h	5	297	Chastlerbach	125125	228232	165168	211211	187191	239239	178178	206209	219221
315	h	5	298	Chastlerbach	125125	225225	165165	213213	188188	195233	178178	212218	NA
316	h	5	299	Chastlerbach	119137	225241	165165	211213	191191	251251	177177	215221	219227
317	h	5	300	Chastlerbach	125134	223230	168168	213213	187191	239239	177177	218224	217217
318	h	5	301	Chastlerbach	125134	220235	168168	213213	187188	239248	178180	209209	217227
319	h	5	302	Chastlerbach	144144	226235	165165	211211	188191	239242	177177	215218	229231
320	h	5	303	Chastlerbach	125144	230241	165165	213213	188191	239239	177180	209209	217229
321	h	5	304	Chastlerbach	125137	230230	165165	213213	187187	239239	NA	206218	227227
322	h	5	305	Chastlerbach	125134	220235	165165	211213	188191	236236	178178	209215	227229
323	h	5	306	Chastlerbach	134137	235244	165165	211213	187191	236239	178180	212215	217219
324	h	5	307	Chastlerbach	125125	230232	165165	213213	191191	200230	177177	218221	217235
325	h	5	308	Chastlerbach	137144	230230	165168	203211	NA	236236	177178	212226	219227
326	h	5	309	Chastlerbach	116125	NA	165165	211223	188191	239239	NA	215215	229229
328	h	5	310	Chastlerbach	125125	220232	165165	211211	187191	NA	NA	NA	NA
401	o	6	311	Seebach	137137	230238	165165	211211	188188	227239	178178	209215	235235
402	o	6	312	Seebach	119134	226235	165165	211211	188188	239239	178178	209212	217235
403	o	6	313	Seebach	119134	230235	165168	211211	188188	200200	178178	212224	219221
404	o	6	314	Seebach	119134	217232	165165	211211	188191	233239	178178	212215	217221
405	o	6	315	Seebach	119134	225230	165165	211211	187188	NA	NA	NA	NA
406	o	6	316	Seebach	125134	230230	165168	211211	188188	227227	177178	209227	227235
407	o	6	317	Seebach	125134	214230	165165	211211	188188	236236	177178	209215	219221
408	o	6	318	Seebach	125125	228238	165168	211211	188188	200239	177177	209221	219221
409	o	6	319	Seebach	125125	220230	165165	211211	188191	236239	177178	221221	221237
410	o	6	320	Seebach	119134	217230	165165	211211	187191	239239	177178	209209	221221
411	o	6	321	Seebach	119134	225230	165165	211211	NA	227236	177177	215221	217219
412	o	6	322	Seebach	NA	214214	NA	203203	191191	236236	177178	209209	219219
413	o	6	323	Seebach	125125	230230	165165	211211	188191	239239	177177	209227	225225
414	o	6	324	Seebach	125137	217220	165168	211211	188188	200221	178178	215215	221227
415	o	6	325	Seebach	125134	230230	165165	211211	188191	200239	178178	209221	221235
416	o	6	326	Seebach	134137	230230	165165	211211	187188	227236	178178	209221	219235
417	o	6	327	Seebach	125125	230230	165168	211211	188188	239239	178178	206212	219235
418	o	6	328	Seebach	122125	230232	165165	211211	188191	200239	177178	212215	221221
419	o	6	329	Seebach	137137	220230	168168	211211	188191	239239	178178	209221	221221
420	o	6	330	Seebach	119137	230230	165165	211211	188191	236242	177178	209221	217233
422	o	6	331	Seebach	119119	225230	165165	211211	188188	200239	177178	212215	221221
423	o	6	332	Seebach	125134	230232	165165	211211	188188	221242	178178	212212	217217
425	o	6	333	Seebach	134137	226235	165165	211211	188191	236239	178178	209209	217219
427	o	6	334	Seebach	119125	220230	168168	211211	188188	195239	177178	212221	217227
428	o	6	335	Seebach	125137	217225	165165	211211	187188	239239	177178	209221	217221
429	o	6	336	Seebach	125137	230230	165168	211211	188188	239245	177177	209212	221235
430	o	6	337	Seebach	119134	230232	165165	211211	188188	227239	177178	212212	219233
431	h	6	338	Seebach	134137	230230	165168	211211	188191	239239	178178	209224	219221
432	h	6	339	Seebach	119137	217225	168168	211211	188191	200239	178178	209224	217221
433	h	6	340	Seebach	119125	217230	165168	211211	188191	221242	177177	224224	219219
434	h	6	341	Seebach	137137	225232	165168	211213	188191	236239	178178	212224	219219
435	h	6	342	Seebach	125134	217217	165165	211211	188188	227242	178178	209224	221221
437	h	6	343	Seebach	119137	230230	165168	211211	187188	236236	178178	221224	217221
438	h	6	344	Seebach	119125	230232	165165	211211	188188	200242	178178	221224	235235
439	h	6	345	Seebach	125137	230235	165168	211211	191191	221242	178181	209215	219243
440	h	6	346	Seebach	125137	220223	165165	211211	187191	239239	178178	212215	221221
441	h	6	347	Seebach	134137	225232	165168	211211	188191	239239	178178	209209	227235
442	h	6	348	Seebach	125125	223230	165165	211211	188191	200239	177178	215215	217225
443	h	6	349	Seebach	125125	223232	165165	211211	188188	239242	178178	209215	227227
444	h	6	350	Seebach	119119	220230	168168	211211	188188	200200	177178	209209	217217
445	h	6	351	Seebach	134137	220230	165165	211211	191191	221239	177178	212218	221221
446	h	6	352	Seebach	NA	232232	165165	203211	188191	200239	177181	209215	NA
447	h	6	353	Seebach	137137	230232	165165	211211	188191	221242	178178	209212	217235
448	h	6	354	Seebach	NA	NA	165165	211221	193193	NA	180180	NA	213213
449	h	6	355	Seebach	125134	230232	165165	211211	188191	200200	177177	209209	221221
450	h	6	356	Seebach	137137	225225	165165	211211	188191	NA	NA	NA	NA
451	h	6	357	Seebach	125134	225230	165165	211211	188191	236239	177178	209218	225225
452	h	6	358	Seebach	125134	220230	165165	211211	188191	239242	178178	209212	219221
453	h	6	359	Seebach	134134	225230	165165	211211	188188	236239	177178	209227	221235
454	h	6	360	Seebach	134137	225230	165168	211211	191191	236239	177178	209212	221225
455	h	6	361	Seebach	134134	220232	165168	211211	191191	227239	178178	203221	219221
456	h	6	362	Seebach	119125	232238	165165	211211	188191	239239	178178	209221	221235
458	h	6	363	Seebach	125137	225230	165165	211211	188191	239239	178178	215224	223225
459	h	6	364	Seebach	125137	230232	168168	211211	191191	236239	178178	209215	221225
460	h	6	365	Seebach	119119	230232	165165	211211	188188	221239	178178	212212	217235
228	o	7	366	Hornbach_Horn	137137	230230	165165	211211	187191	227239	178178	209209	217225
229	o	7	367	Hornbach_Horn	119125	220230	165165	211211	187193	236239	178178	215218	225237
230	o	7	368	Hornbach_Horn	NA	NA	165168	211211	187191	227251	178178	209212	219227
231	o	7	369	Hornbach_Horn	137137	232235	165168	211211	187188	236236	178178	209209	219225
232	o	7	370	Hornbach_Horn	125137	230235	165165	211211	187191	227227	177180	209209	219225
233	o	7	371	Hornbach_Horn	137137	225230	165165	200211	188193	239239	177178	209212	219225
234	o	7	372	Hornbach_Horn	137137	230230	165165	203211	191191	239248	178178	209221	221237
235	o	7	373	Hornbach_Horn	125125	230230	165165	211211	187191	195239	178178	209209	229235
236	o	7	374	Hornbach_Horn	125137	230230	165168	211211	188191	227239	181181	209209	219219
237	o	7	375	Hornbach_Horn	137137	214230	165165	211211	191191	227236	178178	209209	219225
238	o	7	376	Hornbach_Horn	125137	214230	165165	211211	187188	239245	178178	209209	219219
240	o	7	377	Hornbach_Horn	137137	214225	165165	211211	187191	195239	178178	209221	219225
241	o	7	378	Hornbach_Horn	125137	230238	168168	211211	NA	227245	177178	209221	219227
242	o	7	379	Hornbach_Horn	137137	230230	165168	211211	NA	227236	178178	209209	217219
243	o	7	380	Hornbach_Horn	119137	220230	165165	211211	191193	227227	177178	209212	219225
245	o	7	381	Hornbach_Horn	125137	223230	165168	211211	188188	227239	178178	209209	219237
246	o	7	382	Hornbach_Horn	137137	223226	165165	211211	191193	227239	181181	209221	219225
247	o	7	383	Hornbach_Horn	137137	230232	165168	211211	187187	236239	178178	209215	219219
248	o	7	384	Hornbach_Horn	137137	230230	165168	211211	191193	195236	178178	209209	217219
249	o	7	385	Hornbach_Horn	137137	214220	165168	211211	188191	236239	177178	206209	225227
250	o	7	386	Hornbach_Horn	125137	230235	165165	209211	188191	236239	178178	209218	219219
251	o	7	387	Hornbach_Horn	137137	230235	165165	211211	188191	227227	177180	209209	219225
252	o	7	388	Hornbach_Horn	137137	230232	165165	211211	187191	227239	178178	209209	217219
253	o	7	389	Hornbach_Horn	137137	220235	165168	211211	188191	233239	NA	209209	219219
254	o	7	390	Hornbach_Horn	119137	220230	165165	203211	188193	227239	178178	215221	225225
255	o	7	391	Hornbach_Horn	137137	214220	165165	203211	191191	236236	178178	209209	219219
256	o	7	392	Hornbach_Horn	137137	220230	165168	211211	188193	230239	178178	206209	219227
257	o	7	393	Hornbach_Horn	137137	220220	165168	211211	191191	236239	177178	209209	219223
258	o	7	394	Hornbach_Horn	137137	217220	165168	211211	191191	227236	177180	209212	217231
259	o	7	395	Hornbach_Horn	137137	230230	165168	211211	187193	227227	178178	209209	217237
260	o	7	396	Hornbach_Horn	137137	223232	165168	211211	188191	227245	177177	209215	217219
261	o	7	397	Hornbach_Horn	137137	230235	165165	211211	NA	227239	178181	209209	219227
347	h	7	398	Hornbach_Horn	137137	230230	165168	211211	187188	227239	178178	209215	223225
348	h	7	399	Hornbach_Horn	137137	230232	165165	211211	188191	239239	177178	209215	219221
349	h	7	400	Hornbach_Horn	125137	232238	165165	211211	188191	227236	178178	209215	NA
350	h	7	401	Hornbach_Horn	137137	220230	165165	211211	188193	227239	178180	209212	225235
351	h	7	402	Hornbach_Horn	137137	230232	165165	211211	188191	239239	178178	209209	217227
352	h	7	403	Hornbach_Horn	125137	230232	165165	211211	187191	227233	178178	209209	219225
353	h	7	404	Hornbach_Horn	125125	220225	165165	211211	188191	195200	178178	209209	217225
354	h	7	405	Hornbach_Horn	125125	230232	165165	211211	188191	195236	178178	209209	219225
355	h	7	406	Hornbach_Horn	125137	230232	165165	211211	188188	236239	178178	209209	219225
356	h	7	407	Hornbach_Horn	125125	220230	165168	211211	187188	236239	177177	209212	219219
357	h	7	408	Hornbach_Horn	119137	230230	165165	211211	188191	200200	177177	209209	221223
358	h	7	409	Hornbach_Horn	120125	225230	165165	211211	187191	239239	177180	209209	225227
359	h	7	410	Hornbach_Horn	120137	232232	165165	211211	191193	239239	178181	209209	219221
360	h	7	411	Hornbach_Horn	125125	220232	165168	211211	188188	227239	177178	215224	219225
361	h	7	412	Hornbach_Horn	125137	230232	165168	211211	187193	227239	178178	209215	219227
362	h	7	413	Hornbach_Horn	125137	225232	165165	211211	191191	236245	178178	209209	225227
329	h	7	414	Hornbach_Horn	125137	214230	165168	211211	191193	200236	178178	209209	225231
330	h	7	415	Hornbach_Horn	125137	223230	165165	211211	187191	236239	177180	209218	227227
331	h	7	416	Hornbach_Horn	137137	219219	165168	211211	191193	236239	178178	203209	219219
332	h	7	417	Hornbach_Horn	137137	214230	165168	211211	187191	230239	178178	209209	219225
333	h	7	418	Hornbach_Horn	137137	230232	165168	211211	187188	239239	177178	209221	219219
334	h	7	419	Hornbach_Horn	137137	230238	165165	211211	191191	227227	178178	209209	219225
335	h	7	420	Hornbach_Horn	137137	219223	165165	211211	187187	239239	177178	209209	219227
336	h	7	421	Hornbach_Horn	137137	220238	165168	211211	191191	195239	178178	209209	217225
337	h	7	422	Hornbach_Horn	137137	219230	165165	211211	187191	NA	178178	209221	229231
338	h	7	423	Hornbach_Horn	137137	219230	165168	211211	187191	233236	178178	209209	217227
339	h	7	424	Hornbach_Horn	125137	230230	165165	211211	187193	227236	177177	209209	221221
340	h	7	425	Hornbach_Horn	137137	230230	165165	211211	187191	227239	177180	209215	221225
341	h	7	426	Hornbach_Horn	137137	214214	165165	211211	191193	227227	178178	209218	219225
342	h	7	427	Hornbach_Horn	125137	225230	165165	211211	187193	227227	177178	209209	219219
343	h	7	428	Hornbach_Horn	125137	220235	165165	211211	188188	227239	178178	209218	217225
344	h	7	429	Hornbach_Horn	125125	230230	165165	203211	188191	200239	178180	NA	NA
345	h	7	430	Hornbach_Horn	125125	219219	165165	203211	191191	236239	178178	209226	217225
346	h	7	431	Hornbach_Horn	137137	230232	165168	211211	188191	236239	178180	212215	219225
480	o	8	432	Goldach	125125	230230	165168	211211	188188	239242	178178	209215	217217
481	o	8	433	Goldach	125125	214217	165168	203211	188191	239239	178178	209209	221231
482	o	8	434	Goldach	125134	225230	168168	203203	188191	233242	177177	209209	217235
483	o	8	435	Goldach	125125	230230	165165	203203	188191	239245	177177	209209	217217
484	o	8	436	Goldach	119125	217220	165165	203211	188188	239245	178178	209212	217225
485	o	8	437	Goldach	125128	223232	165168	203211	188191	239248	178184	209212	221221
486	o	8	438	Goldach	125137	223241	165165	203213	188191	239239	177177	209224	217225
487	o	8	439	Goldach	125125	220230	168168	203203	191191	239239	178178	209209	233237
488	o	8	440	Goldach	125125	217225	165165	211211	191191	233239	178178	209221	221235
489	o	8	441	Goldach	125125	223232	165168	203203	191191	239239	178178	209221	221225
490	o	8	442	Goldach	125134	230230	165168	203203	188191	200239	177178	209221	221235
491	o	8	443	Goldach	125125	230232	168168	203203	191191	239239	178178	221224	217217
492	o	8	444	Goldach	125125	220230	165165	203203	188191	230239	177177	209221	217227
493	o	8	445	Goldach	125137	217223	165165	203211	191191	239239	177177	221221	235239
494	o	8	446	Goldach	125134	217217	165168	203203	188191	239242	178178	221229	217221
495	o	8	447	Goldach	125125	230230	168168	203211	188191	245245	178184	209215	225227
496	o	8	448	Goldach	125137	217230	165168	203211	188188	239242	178178	209218	217227
497	o	8	449	Goldach	125137	223232	168168	203211	191191	200239	178178	209224	217225
498	o	8	450	Goldach	119125	217217	165168	203211	188191	236239	178178	209212	221227
499	o	8	451	Goldach	125137	223230	168168	203211	191191	239239	178178	206209	225237
500	o	8	452	Goldach	125125	217230	165165	211211	191193	239239	178178	209221	221227
501	o	8	453	Goldach	119125	225230	165168	211213	188191	239242	178178	206209	217221
502	o	8	454	Goldach	125137	225230	165168	203213	191191	248248	178178	209209	223223
503	o	8	455	Goldach	119137	220230	165168	211211	188188	239239	178178	215218	217237
504	o	8	456	Goldach	119125	217217	165168	203211	191191	236239	178178	209212	225231
505	o	8	457	Goldach	125125	217230	165165	203211	188191	239239	178178	218227	225231
506	o	8	458	Goldach	125125	NA	168168	203211	191191	239242	178178	209209	217217
507	o	8	459	Goldach	125134	214230	165165	203213	191191	248248	178178	206209	221221
508	o	8	460	Goldach	125137	230230	165165	203211	188188	239242	177177	221221	225225
509	o	8	461	Goldach	125125	230232	168168	203211	188188	212239	177177	209209	217239
510	o	8	462	Goldach	119125	225230	165168	203211	191191	239242	178178	203206	221241
511	h	8	463	Goldach	122125	230230	165165	203211	188191	239239	177178	209215	225225
512	h	8	464	Goldach	125125	217217	165165	211211	188188	200239	177178	209209	237239
513	h	8	465	Goldach	125134	230235	165168	211211	191191	242257	178178	209221	217225
514	h	8	466	Goldach	125125	232232	165168	203203	191191	233239	178184	209221	213217
515	h	8	467	Goldach	116137	225230	165165	211211	191191	248248	178178	218221	221225
516	h	8	468	Goldach	125125	230235	165168	203203	191191	230242	178178	209209	217217
517	h	8	469	Goldach	125137	230232	168168	203203	191191	230239	177178	209209	217237
518	h	8	470	Goldach	125125	230230	165168	213213	191191	239239	178184	212224	217217
519	h	8	471	Goldach	119137	230232	165165	203203	188188	239242	178178	209215	221225
520	h	8	472	Goldach	134134	230232	165168	203213	188188	230239	177178	209209	217237
521	h	8	473	Goldach	125125	230230	168168	203203	191191	239239	178178	221221	217217
522	h	8	474	Goldach	125137	230230	168168	211211	188188	239242	177178	215221	217217
523	h	8	475	Goldach	125125	230230	165165	211211	188188	236239	178178	209209	225227
524	h	8	476	Goldach	125125	230230	165165	211211	188193	239239	178178	209209	217217
525	h	8	477	Goldach	125125	230230	165168	211213	188188	239239	178178	209224	217217
526	h	8	478	Goldach	125125	230230	165165	203203	188191	239239	178178	209209	227231
